# Supplementary material for: 2-Phenyl-5-(p-tol­yl)-1,3,4-oxadiazole
Source: Acta Crystallogr Sect E Struct Rep Online. 2011 Jun 22;67(Pt 7):o1757. doi: 10.1107/S1600536811023579 (PMC3152068; doi:10.1107/S1600536811023579)
Supplement: Supplementary file 1 [file e-67-o1757-sup1.cif]

##############################################################################
#                                                                            #
# This CIF contains the data in a paper accepted for publication in          #
# Acta Crystallographica Section E. It conforms to the requirements of       #
# Notes for Authors for Acta Crystallographica Section E, and has been       #
# peer reviewed under the auspices of the IUCr Commission on Journals.       #
#                                                                            #
# Full details of the Crystallographic Information File format               #
# are given in the paper "The Crystallographic Information File (CIF):       #
# a New Standard Archive File for Crystallography" by S. R. Hall, F. H.      #
# Allen and I. D. Brown [Acta Cryst. (1991), A47, 655-685].                  #
#                                                                            #
# The current version of the core CIF dictionary is obtainable from          #
# ftp://ftp.iucr.org/pub/cif_core.dic.                                       #
#                                                                            #
# Software is freely available for graphical display of the structure(s)     #
# in this CIF. For information consult the CIF software page                 #
# http://www.iucr.org/resources/cif/software.                                #
#                                                                            #
# This file may be used for bona fide research purposes within the           #
# scientific community so long as proper attribution is given to the journal # 
# article from which it was obtained.                                        #
#                                                                            #
##############################################################################
data_global
_audit_creation_method     'from SHELXTL,  publCIF and IUCr SHELXL97-template'
_journal_data_validation_number     ?
_journal_date_recd_electronic     2011-06-01
_journal_date_accepted     2011-06-16
_journal_name_full     'Acta Crystallographica, Section E'
_journal_year     2011
_journal_volume     67
_journal_issue      7
_journal_page_first     o1757
_journal_page_last     o1757
_journal_paper_category     QO
_journal_coeditor_code     SU2281
_publ_contact_author_name     'Alexandra M. Z. Slawin'
_publ_contact_author_address
;
School of Chemistry
University of St Andrews
Fife KY16 9ST
UK
;
_publ_contact_author_email     'amzs@st-and.ac.uk'
_publ_contact_author_fax     '44-1334-463384'
_publ_contact_author_phone     '44-1334-467280'
_publ_section_title
;
2-Phenyl-5-(<i>p</i>-tolyl)-1,3,4-oxadiazole
;
loop_
    _publ_author_name
    _publ_author_footnote
    _publ_author_address
    'Cordes, David B.' .
;
School of Chemistry
University of St Andrews
Fife KY16 9ST
Scotland
;
    'Hua, Guoxiong' .
;
School of Chemistry
University of St Andrews
Fife KY16 9ST
Scotland
;
    'Slawin, Alexandra M. Z.' .
;
School of Chemistry
University of St Andrews
Fife KY16 9ST
Scotland
;
    'Woollins, J. Derek' .
;
School of Chemistry
University of St Andrews
Fife KY16 9ST
Scotland
;
data_I
_chemical_name_systematic
;
2-Phenyl-5-(<i>p</i>-tolyl)-1,3,4-oxadiazole
;
_chemical_name_common     ?
_chemical_formula_moiety     'C15 H12 N2 O'
_chemical_formula_sum     'C15 H12 N2 O'
_chemical_formula_iupac     'C15 H12 N2 O'
_chemical_formula_weight     236.27
_chemical_melting_point     ?
_symmetry_cell_setting     monoclinic
_symmetry_space_group_name_H-M     'P 21/c'
_symmetry_space_group_name_Hall     '-P 2ybc'
loop_
    _symmetry_equiv_pos_as_xyz
    'x, y, z'
    '-x, y+1/2, -z+1/2'
    '-x, -y, -z'
    'x, -y-1/2, z-1/2'
_cell_length_a     19.733(5)
_cell_length_b     5.1441(12)
_cell_length_c     12.436(3)
_cell_angle_alpha     90.00
_cell_angle_beta     107.477(6)
_cell_angle_gamma     90.00
_cell_volume     1204.1(5)
_cell_formula_units_Z     4
_cell_measurement_reflns_used     2748
_cell_measurement_theta_min     3.2482
_cell_measurement_theta_max     28.1886
_cell_measurement_temperature     93(2)
_exptl_crystal_description     Chip
_exptl_crystal_colour     Colourless
_exptl_crystal_size_max     0.2000
_exptl_crystal_size_mid     0.0400
_exptl_crystal_size_min     0.0200
_exptl_crystal_density_diffrn     1.303
_exptl_crystal_density_meas     ?
_exptl_crystal_density_method     'not measured'
_exptl_crystal_F_000     496
_exptl_absorpt_coefficient_mu     0.084
_exptl_absorpt_correction_type     multi-scan
_exptl_absorpt_process_details     '(CrystalClear; Rigaku, 2010)'
_exptl_absorpt_correction_T_min     0.9835
_exptl_absorpt_correction_T_max     0.9983
_exptl_special_details
;
;
_diffrn_ambient_temperature     93(2)
_diffrn_radiation_type     MoK\a
_diffrn_radiation_wavelength     0.71073
_diffrn_radiation_source     'rotating anode'
_diffrn_radiation_monochromator     confocal
_diffrn_measurement_device_type     'Rigaku Mercury CCD'
_diffrn_measurement_method     '\w and \f'
_diffrn_detector_area_resol_mean     14.7059
_diffrn_reflns_number     7407
_diffrn_reflns_av_R_equivalents     0.2067
_diffrn_reflns_av_sigmaI/netI     0.1803
_diffrn_reflns_theta_min     3.25
_diffrn_reflns_theta_max     27.45
_diffrn_reflns_theta_full     25.24
_diffrn_measured_fraction_theta_max     0.818
_diffrn_measured_fraction_theta_full     0.944
_diffrn_reflns_limit_h_min     -24
_diffrn_reflns_limit_h_max     24
_diffrn_reflns_limit_k_min     -3
_diffrn_reflns_limit_k_max     6
_diffrn_reflns_limit_l_min     -11
_diffrn_reflns_limit_l_max     14
_diffrn_standards_number     ?
_diffrn_standards_interval_count     ?
_diffrn_standards_interval_time     ?
_diffrn_standards_decay_%     ?
_refine_special_details
;
Refinement of <i>F</i>^2^ against ALL reflections. The weighted <i>R</i>-factor
<i>wR</i> and goodness of fit <i>S</i> are based on <i>F</i>^2^, conventional
<i>R</i>-factors <i>R</i> are based on <i>F</i>, with <i>F</i> set to zero for
negative <i>F</i>^2^. The threshold expression of <i>F</i>^2^ >
\s(<i>F</i>^2^) is used only for calculating <i>R</i>-factors(gt) <i>etc</i>.
and is not relevant to the choice of reflections for refinement.
<i>R</i>-factors based on <i>F</i>^2^ are statistically about twice as large
as those based on <i>F</i>, and <i>R</i>- factors based on ALL data will be
even larger.
;
_reflns_number_total     2256
_reflns_number_gt     1293
_reflns_threshold_expression     I>2sigma(I)
_refine_ls_structure_factor_coef     Fsqd
_refine_ls_matrix_type     full
_refine_ls_R_factor_all     0.1488
_refine_ls_R_factor_gt     0.1094
_refine_ls_wR_factor_gt     0.2730
_refine_ls_wR_factor_ref     0.3074
_refine_ls_goodness_of_fit_ref     1.017
_refine_ls_restrained_S_all     1.017
_refine_ls_number_reflns     2256
_refine_ls_number_parameters     164
_refine_ls_number_restraints     0
_refine_ls_hydrogen_treatment     constr
_refine_ls_weighting_scheme     calc
_refine_ls_weighting_details
         'calc w=1/[\s^2^(Fo^2^)+(0.1532P)^2^+0.0000P] where P=(Fo^2^+2Fc^2^)/3'
_atom_sites_solution_hydrogens     geom
_atom_sites_solution_primary     direct
_atom_sites_solution_secondary     difmap
_refine_ls_shift/su_max     0.000
_refine_ls_shift/su_mean     0.000
_refine_diff_density_max     0.851
_refine_diff_density_min     -0.477
_refine_ls_extinction_method     none
_refine_ls_extinction_coef     ?
loop_
    _atom_type_symbol
    _atom_type_description
    _atom_type_scat_dispersion_real
    _atom_type_scat_dispersion_imag
    _atom_type_scat_source
    'C' 'C' 0.0033 0.0016
                         'International Tables Vol C Tables 4.2.6.8 and 6.1.1.4'
    'H' 'H' 0.0000 0.0000
                         'International Tables Vol C Tables 4.2.6.8 and 6.1.1.4'
    'N' 'N' 0.0061 0.0033
                         'International Tables Vol C Tables 4.2.6.8 and 6.1.1.4'
    'O' 'O' 0.0106 0.0060
                         'International Tables Vol C Tables 4.2.6.8 and 6.1.1.4'
_computing_data_collection     'CrystalClear (Rigaku, 2010)'
_computing_cell_refinement     'CrystalClear (Rigaku, 2010)'
_computing_data_reduction     'CrystalClear (Rigaku, 2010)'
_computing_structure_solution     'SHELXS97 (Sheldrick, 2008)'
_computing_structure_refinement     'SHELXL97 (Sheldrick, 2008)'
_computing_molecular_graphics     'SHELXTL (Sheldrick, 2008)'
_computing_publication_material
                             'SHELXTL (Sheldrick, 2008) and PLATON (Spek, 2009)'
loop_
    _atom_site_type_symbol
    _atom_site_label
    _atom_site_fract_x
    _atom_site_fract_y
    _atom_site_fract_z
    _atom_site_U_iso_or_equiv
    _atom_site_adp_type
    _atom_site_calc_flag
    _atom_site_refinement_flags
    _atom_site_occupancy
    _atom_site_symmetry_multiplicity
    _atom_site_disorder_assembly
    _atom_site_disorder_group
    O O1 0.26886(13) 0.5359(5) 0.70037(19) 0.0337(8) Uani d . 1 1 . .
    N N1 0.24323(17) 0.4502(6) 0.5190(3) 0.0374(9) Uani d . 1 1 . .
    N N2 0.29187(16) 0.6544(6) 0.5435(2) 0.0334(9) Uani d . 1 1 . .
    C C1 0.2307(2) 0.3862(7) 0.6126(3) 0.0322(10) Uani d . 1 1 . .
    C C2 0.30560(19) 0.6981(7) 0.6502(3) 0.0299(10) Uani d . 1 1 . .
    C C3 0.18313(19) 0.1875(8) 0.6309(3) 0.0306(10) Uani d . 1 1 . .
    C C4 0.1822(2) 0.1219(7) 0.7391(3) 0.0330(10) Uani d . 1 1 . .
    H H4 0.2132 0.2077 0.8027 0.040 Uiso calc R 1 1 . .
    C C5 0.1364(2) -0.0672(8) 0.7541(3) 0.0354(10) Uani d . 1 1 . .
    H H5 0.1369 -0.1109 0.8285 0.042 Uiso calc R 1 1 . .
    C C6 0.0898(2) -0.1957(8) 0.6643(3) 0.0344(10) Uani d . 1 1 . .
    C C7 0.0919(2) -0.1274(8) 0.5552(3) 0.0413(11) Uani d . 1 1 . .
    H H7 0.0606 -0.2120 0.4917 0.050 Uiso calc R 1 1 . .
    C C8 0.1378(2) 0.0573(8) 0.5385(3) 0.0374(11) Uani d . 1 1 . .
    H H8 0.1388 0.0967 0.4643 0.045 Uiso calc R 1 1 . .
    C C9 0.0394(2) -0.3978(8) 0.6791(3) 0.0421(11) Uani d . 1 1 . .
    H H9A 0.0416 -0.4078 0.7588 0.063 Uiso calc R 1 1 . .
    H H9B 0.0524 -0.5665 0.6544 0.063 Uiso calc R 1 1 . .
    H H9C -0.0090 -0.3520 0.6339 0.063 Uiso calc R 1 1 . .
    C C10 0.35306(19) 0.8918(7) 0.7193(3) 0.0307(10) Uani d . 1 1 . .
    C C11 0.3641(2) 0.9055(7) 0.8354(3) 0.0368(11) Uani d . 1 1 . .
    H H11 0.3400 0.7895 0.8708 0.044 Uiso calc R 1 1 . .
    C C12 0.4102(2) 1.0888(8) 0.8982(3) 0.0400(11) Uani d . 1 1 . .
    H H12 0.4191 1.0945 0.9776 0.048 Uiso calc R 1 1 . .
    C C13 0.4437(2) 1.2640(8) 0.8470(3) 0.0392(11) Uani d . 1 1 . .
    H H13 0.4743 1.3924 0.8910 0.047 Uiso calc R 1 1 . .
    C C14 0.4327(2) 1.2533(7) 0.7316(3) 0.0347(10) Uani d . 1 1 . .
    H H14 0.4565 1.3710 0.6964 0.042 Uiso calc R 1 1 . .
    C C15 0.3871(2) 1.0705(7) 0.6692(3) 0.0344(10) Uani d . 1 1 . .
    H H15 0.3785 1.0657 0.5898 0.041 Uiso calc R 1 1 . .
loop_
    _atom_site_aniso_label
    _atom_site_aniso_U_11
    _atom_site_aniso_U_22
    _atom_site_aniso_U_33
    _atom_site_aniso_U_12
    _atom_site_aniso_U_13
    _atom_site_aniso_U_23
    O1 0.0369(16) 0.0242(16) 0.0432(18) -0.0030(12) 0.0167(13) -0.0033(11)
    N1 0.041(2) 0.032(2) 0.042(2) 0.0020(17) 0.0165(16) 0.0037(14)
    N2 0.042(2) 0.035(2) 0.0250(19) -0.0011(16) 0.0129(14) -0.0061(13)
    C1 0.034(2) 0.023(2) 0.040(2) 0.0001(18) 0.0135(17) 0.0024(17)
    C2 0.034(2) 0.019(2) 0.044(2) 0.0064(17) 0.0223(18) 0.0073(16)
    C3 0.032(2) 0.027(2) 0.036(2) 0.0054(17) 0.0139(16) -0.0013(16)
    C4 0.035(2) 0.032(2) 0.035(2) 0.0026(18) 0.0156(17) 0.0019(16)
    C5 0.039(2) 0.032(2) 0.036(2) 0.0031(19) 0.0132(18) -0.0024(17)
    C6 0.037(2) 0.026(2) 0.045(3) 0.0041(18) 0.0200(18) 0.0008(17)
    C7 0.040(3) 0.031(3) 0.050(3) -0.002(2) 0.0088(19) -0.0091(18)
    C8 0.043(3) 0.035(3) 0.033(2) 0.001(2) 0.0103(18) -0.0036(17)
    C9 0.039(2) 0.035(3) 0.052(3) 0.003(2) 0.013(2) -0.0038(18)
    C10 0.035(2) 0.022(2) 0.040(2) 0.0086(17) 0.0188(18) -0.0012(16)
    C11 0.046(3) 0.027(2) 0.043(3) 0.005(2) 0.0228(19) 0.0003(17)
    C12 0.051(3) 0.033(3) 0.040(3) 0.005(2) 0.017(2) -0.0025(18)
    C13 0.042(3) 0.032(3) 0.044(3) 0.000(2) 0.0139(19) -0.0099(18)
    C14 0.038(2) 0.030(2) 0.035(2) -0.0008(19) 0.0098(17) 0.0056(17)
    C15 0.040(2) 0.033(2) 0.030(2) 0.0092(19) 0.0103(17) 0.0068(17)
_geom_special_details
;
All e.s.d.'s (except the e.s.d. in the dihedral angle between two l.s. planes)
are estimated using the full covariance matrix. The cell e.s.d.'s are taken
into account individually in the estimation of e.s.d.'s in distances, angles
and torsion angles; correlations between e.s.d.'s in cell parameters are only
used when they are defined by crystal symmetry. An approximate (isotropic)
treatment of cell e.s.d.'s is used for estimating e.s.d.'s involving l.s.
planes.
;
loop_
    _geom_bond_atom_site_label_1
    _geom_bond_atom_site_label_2
    _geom_bond_site_symmetry_2
    _geom_bond_distance
    _geom_bond_publ_flag
    O1 C1 . 1.363(4) ?
    O1 C2 . 1.372(4) ?
    N1 C1 . 1.304(4) ?
    N1 N2 . 1.393(4) ?
    N2 C2 . 1.293(4) ?
    C1 C3 . 1.451(5) ?
    C2 C10 . 1.458(5) ?
    C3 C4 . 1.394(5) ?
    C3 C8 . 1.397(5) ?
    C4 C5 . 1.378(5) ?
    C4 H4 . 0.9500 ?
    C5 C6 . 1.383(5) ?
    C5 H5 . 0.9500 ?
    C6 C7 . 1.414(5) ?
    C6 C9 . 1.488(5) ?
    C7 C8 . 1.371(5) ?
    C7 H7 . 0.9500 ?
    C8 H8 . 0.9500 ?
    C9 H9A . 0.9800 ?
    C9 H9B . 0.9800 ?
    C9 H9C . 0.9800 ?
    C10 C15 . 1.391(5) ?
    C10 C11 . 1.396(5) ?
    C11 C12 . 1.379(6) ?
    C11 H11 . 0.9500 ?
    C12 C13 . 1.381(5) ?
    C12 H12 . 0.9500 ?
    C13 C14 . 1.386(5) ?
    C13 H13 . 0.9500 ?
    C14 C15 . 1.371(5) ?
    C14 H14 . 0.9500 ?
    C15 H15 . 0.9500 ?
loop_
    _geom_angle_atom_site_label_1
    _geom_angle_atom_site_label_2
    _geom_angle_atom_site_label_3
    _geom_angle_site_symmetry_1
    _geom_angle_site_symmetry_3
    _geom_angle
    _geom_angle_publ_flag
    C1 O1 C2 . . 102.7(3) ?
    C1 N1 N2 . . 107.3(3) ?
    C2 N2 N1 . . 105.9(3) ?
    N1 C1 O1 . . 111.4(3) ?
    N1 C1 C3 . . 128.5(4) ?
    O1 C1 C3 . . 120.1(3) ?
    N2 C2 O1 . . 112.6(3) ?
    N2 C2 C10 . . 128.6(3) ?
    O1 C2 C10 . . 118.8(3) ?
    C4 C3 C8 . . 119.2(4) ?
    C4 C3 C1 . . 121.2(4) ?
    C8 C3 C1 . . 119.6(3) ?
    C5 C4 C3 . . 120.0(4) ?
    C5 C4 H4 . . 120.0 ?
    C3 C4 H4 . . 120.0 ?
    C4 C5 C6 . . 122.2(3) ?
    C4 C5 H5 . . 118.9 ?
    C6 C5 H5 . . 118.9 ?
    C5 C6 C7 . . 116.9(4) ?
    C5 C6 C9 . . 122.8(3) ?
    C7 C6 C9 . . 120.4(4) ?
    C8 C7 C6 . . 121.9(4) ?
    C8 C7 H7 . . 119.0 ?
    C6 C7 H7 . . 119.0 ?
    C7 C8 C3 . . 119.7(3) ?
    C7 C8 H8 . . 120.1 ?
    C3 C8 H8 . . 120.1 ?
    C6 C9 H9A . . 109.5 ?
    C6 C9 H9B . . 109.5 ?
    H9A C9 H9B . . 109.5 ?
    C6 C9 H9C . . 109.5 ?
    H9A C9 H9C . . 109.5 ?
    H9B C9 H9C . . 109.5 ?
    C15 C10 C11 . . 118.9(4) ?
    C15 C10 C2 . . 119.9(3) ?
    C11 C10 C2 . . 121.1(3) ?
    C12 C11 C10 . . 119.5(4) ?
    C12 C11 H11 . . 120.3 ?
    C10 C11 H11 . . 120.3 ?
    C11 C12 C13 . . 120.7(4) ?
    C11 C12 H12 . . 119.6 ?
    C13 C12 H12 . . 119.6 ?
    C12 C13 C14 . . 120.3(4) ?
    C12 C13 H13 . . 119.9 ?
    C14 C13 H13 . . 119.9 ?
    C15 C14 C13 . . 119.0(3) ?
    C15 C14 H14 . . 120.5 ?
    C13 C14 H14 . . 120.5 ?
    C14 C15 C10 . . 121.5(3) ?
    C14 C15 H15 . . 119.2 ?
    C10 C15 H15 . . 119.2 ?
loop_
    _geom_torsion_atom_site_label_1
    _geom_torsion_atom_site_label_2
    _geom_torsion_atom_site_label_3
    _geom_torsion_atom_site_label_4
    _geom_torsion_site_symmetry_1
    _geom_torsion_site_symmetry_2
    _geom_torsion_site_symmetry_3
    _geom_torsion_site_symmetry_4
    _geom_torsion
    _geom_torsion_publ_flag
    C1 N1 N2 C2 . . . . 0.4(4) ?
    N2 N1 C1 O1 . . . . -0.4(4) ?
    N2 N1 C1 C3 . . . . 179.0(4) ?
    C2 O1 C1 N1 . . . . 0.3(4) ?
    C2 O1 C1 C3 . . . . -179.3(3) ?
    N1 N2 C2 O1 . . . . -0.2(4) ?
    N1 N2 C2 C10 . . . . -179.9(4) ?
    C1 O1 C2 N2 . . . . 0.0(4) ?
    C1 O1 C2 C10 . . . . 179.7(3) ?
    N1 C1 C3 C4 . . . . 172.1(4) ?
    O1 C1 C3 C4 . . . . -8.5(5) ?
    N1 C1 C3 C8 . . . . -7.3(6) ?
    O1 C1 C3 C8 . . . . 172.1(3) ?
    C8 C3 C4 C5 . . . . -0.7(5) ?
    C1 C3 C4 C5 . . . . 179.9(3) ?
    C3 C4 C5 C6 . . . . -0.7(6) ?
    C4 C5 C6 C7 . . . . 1.1(6) ?
    C4 C5 C6 C9 . . . . -179.1(3) ?
    C5 C6 C7 C8 . . . . 0.0(6) ?
    C9 C6 C7 C8 . . . . -179.8(4) ?
    C6 C7 C8 C3 . . . . -1.4(6) ?
    C4 C3 C8 C7 . . . . 1.7(6) ?
    C1 C3 C8 C7 . . . . -178.9(3) ?
    N2 C2 C10 C15 . . . . 4.1(6) ?
    O1 C2 C10 C15 . . . . -175.5(3) ?
    N2 C2 C10 C11 . . . . -177.2(4) ?
    O1 C2 C10 C11 . . . . 3.2(5) ?
    C15 C10 C11 C12 . . . . -2.3(5) ?
    C2 C10 C11 C12 . . . . 179.0(3) ?
    C10 C11 C12 C13 . . . . 2.2(6) ?
    C11 C12 C13 C14 . . . . -1.8(6) ?
    C12 C13 C14 C15 . . . . 1.5(6) ?
    C13 C14 C15 C10 . . . . -1.7(6) ?
    C11 C10 C15 C14 . . . . 2.1(5) ?
    C2 C10 C15 C14 . . . . -179.2(3) ?
loop_
    _geom_hbond_atom_site_label_D
    _geom_hbond_atom_site_label_H
    _geom_hbond_atom_site_label_A
    _geom_hbond_site_symmetry_A
    _geom_hbond_distance_DH
    _geom_hbond_distance_HA
    _geom_hbond_distance_DA
    _geom_hbond_angle_DHA
    C11 H11 N2 4_576 0.95 2.61 3.322(4) 131.9
    C9 H9B Cg1 1_545 0.98 2.80 3.731(4) 158.2
    C14 H14 Cg2 2_656 0.95 2.99 3.783(4) 141.4
_iucr_refine_instructions_details
;
TITL hua141a in P2(1)/c
CELL 0.71073  19.7325   5.1441  12.4363  90.000 107.477  90.000
ZERR    4.00   0.0052   0.0012   0.0028   0.000   0.006   0.000
LATT  1
SYMM -X, 0.5+Y, 0.5-Z
SFAC C H N O
UNIT 60 48 8 4
TEMP -180
ACTA 50.48
L.S. 4
OMIT 1 0 4
REM Ring centroids for the phenyl rings C3-C8 and C10-C15 were generated
REM in XP, then refined in a seperate project for a single cycle with fixed
REM positions and zero occupancy. These positions were used to calculate
REM CH...pi interactions using HTAB. The relevant lines from the .res file of
REM this project are included below.
REM  CG1 is centroid of C3-C8
REM FREE C3 CG1
REM FREE C4 CG1
REM FREE C5 CG1
REM FREE C6 CG1
REM FREE C7 CG1
REM FREE C8 CG1
REM CG2 is centroid of C10-C15
REM FREE C10 CG2
REM FREE C11 CG2
REM FREE C12 CG2
REM FREE C13 CG2
REM FREE C14 CG2
REM FREE C15 CG2
REM EQIV _$2 X, -1+Y, Z
REM EQIV _$3 1-X, 0.5+Y, 1.5-Z
REM HTAB C9 CG1_$2
REM HTAB C14 CG2_$3
REM CG1   1   10.136889  -10.003930   10.647010    10.00000    2.00000
REM CG2   1   10.398480   11.079000   10.783449    10.00000    0.00001
CONF
MPLA C3 C4 C5 C6 C7 C8
MPLA O1 C1 C2 N1 N2
MPLA C10 C11 C12 C13 C14 C15
EQIV _$1 X, 1.5-Y, 0.5+Z
HTAB C11 N2_$1
BOND $H
FMAP 2
PLAN 5
WGHT    0.153200
FVAR       0.35815
O1    4    0.268857    0.535901    0.700370    11.00000    0.03688    0.02420 =
         0.04319   -0.00330    0.01667   -0.00302
N1    3    0.243233    0.450195    0.518959    11.00000    0.04100    0.03165 =
         0.04221    0.00372    0.01647    0.00196
N2    3    0.291870    0.654358    0.543459    11.00000    0.04188    0.03506 =
         0.02500   -0.00608    0.01286   -0.00115
C1    1    0.230682    0.386242    0.612645    11.00000    0.03421    0.02348 =
         0.04043    0.00242    0.01353    0.00005
C2    1    0.305601    0.698091    0.650227    11.00000    0.03352    0.01906 =
         0.04401    0.00729    0.02229    0.00639
C3    1    0.183130    0.187475    0.630857    11.00000    0.03152    0.02712 =
         0.03571   -0.00128    0.01394    0.00540
C4    1    0.182211    0.121906    0.739130    11.00000    0.03507    0.03170 =
         0.03548    0.00187    0.01559    0.00263
AFIX  43
H4    2    0.213173    0.207682    0.802677    11.00000   -1.20000
AFIX   0
C5    1    0.136428   -0.067246    0.754083    11.00000    0.03885    0.03230 =
         0.03622   -0.00237    0.01324    0.00307
AFIX  43
H5    2    0.136891   -0.110864    0.828528    11.00000   -1.20000
AFIX   0
C6    1    0.089824   -0.195692    0.664292    11.00000    0.03691    0.02633 =
         0.04495    0.00077    0.01999    0.00406
C7    1    0.091921   -0.127393    0.555222    11.00000    0.03986    0.03132 =
         0.04974   -0.00907    0.00882   -0.00160
AFIX  43
H7    2    0.060609   -0.211990    0.491668    11.00000   -1.20000
AFIX   0
C8    1    0.137817    0.057348    0.538464    11.00000    0.04285    0.03528 =
         0.03344   -0.00357    0.01035    0.00134
AFIX  43
H8    2    0.138790    0.096678    0.464306    11.00000   -1.20000
AFIX   0
C9    1    0.039415   -0.397756    0.679094    11.00000    0.03919    0.03462 =
         0.05201   -0.00379    0.01278    0.00288
AFIX 137
H9A   2    0.041647   -0.407826    0.758777    11.00000   -1.50000
H9B   2    0.052352   -0.566528    0.654391    11.00000   -1.50000
H9C   2   -0.008958   -0.352007    0.633864    11.00000   -1.50000
AFIX   0
C10   1    0.353057    0.891825    0.719273    11.00000    0.03510    0.02191 =
         0.04004   -0.00118    0.01885    0.00858
C11   1    0.364089    0.905532    0.835391    11.00000    0.04599    0.02718 =
         0.04337    0.00027    0.02283    0.00530
AFIX  43
H11   2    0.339991    0.789515    0.870835    11.00000   -1.20000
AFIX   0
C12   1    0.410231    1.088759    0.898218    11.00000    0.05054    0.03253 =
         0.03958   -0.00253    0.01735    0.00516
AFIX  43
H12   2    0.419121    1.094497    0.977612    11.00000   -1.20000
AFIX   0
C13   1    0.443655    1.263992    0.846988    11.00000    0.04215    0.03225 =
         0.04400   -0.00985    0.01395    0.00031
AFIX  43
H13   2    0.474276    1.392448    0.890980    11.00000   -1.20000
AFIX   0
C14   1    0.432733    1.253338    0.731641    11.00000    0.03794    0.03022 =
         0.03515    0.00559    0.00977   -0.00076
AFIX  43
H14   2    0.456528    1.371024    0.696409    11.00000   -1.20000
AFIX   0
C15   1    0.387103    1.070538    0.669166    11.00000    0.03988    0.03343 =
         0.02986    0.00680    0.01033    0.00918
AFIX  43
H15   2    0.378521    1.065731    0.589825    11.00000   -1.20000
HKLF 4
REM  hua141a in P2(1)/c
REM R1 =  0.1094 for   1293 Fo > 4sig(Fo)  and  0.1488 for all   2256 data
REM    164 parameters refined using      0 restraints
END
WGHT      0.1532      0.0000
REM Highest difference peak  0.851,  deepest hole -0.477,  1-sigma level  0.104
Q1    1   0.2799  0.5294  0.8002  11.00000  0.05    0.85
Q2    1   0.4757  1.4342  0.9228  11.00000  0.05    0.41
Q3    1   0.0945 -0.0513  0.7197  11.00000  0.05    0.36
Q4    1   0.4163  1.2555  0.9009  11.00000  0.05    0.33
Q5    1   0.4496  1.3746  0.6554  11.00000  0.05    0.33
;
