# Supplementary material for: 2-Phenyl-5-(p-tol­yl)-1,3,4-oxadiazole
Source: Acta Crystallogr Sect E Struct Rep Online. 2011 Jun 22;67(Pt 7):o1757. doi: 10.1107/S1600536811023579 (PMC3152068; doi:10.1107/S1600536811023579)
Supplement: Supplementary file 2 [file e-67-o1757-Isup2.hkl]

# 
# h,k,l, Fc-squared, Fo-squared, sigma(Fo-squared) and status flag 
# 
data_I
_shelx_title ' hua141a in P2(1)/c' 
_shelx_refln_list_code          4 
_shelx_F_calc_maximum      156.67 
_exptl_crystal_F_000       496.00 
_reflns_d_resolution_high  0.7709 
 
loop_ 
 _symmetry_equiv_pos_as_xyz 
 'x, y, z' 
 '-x, y+1/2, -z+1/2' 
 '-x, -y, -z' 
 'x, -y-1/2, z-1/2' 
 
_cell_length_a    19.7325 
_cell_length_b     5.1441 
_cell_length_c    12.4363 
_cell_angle_alpha  90.000 
_cell_angle_beta  107.477 
_cell_angle_gamma  90.000 
 
_shelx_F_squared_multiplier     1.000 
 
loop_ 
 _refln_index_h 
 _refln_index_k 
 _refln_index_l 
 _refln_F_squared_calc 
 _refln_F_squared_meas 
 _refln_F_squared_sigma 
 _refln_observed_status 
   3   0   0       21.67       15.57      2.10 o 
   4   0   0     1805.45     1272.22     81.61 o 
   5   0   0       70.87       57.96      6.95 o 
   6   0   0     2641.04     2801.76    297.81 o 
   7   0   0      860.58      763.99     70.06 o 
   8   0   0        0.22        9.60      4.13 o 
   9   0   0      111.86      118.59     18.70 o 
  10   0   0      217.61      199.34     25.68 o 
  11   0   0      244.74      206.75     42.76 o 
  12   0   0       41.01       36.63      9.19 o 
  13   0   0       22.23       23.00      7.69 o 
  14   0   0       20.57       33.99     15.05 o 
  15   0   0      353.12      401.31     84.73 o 
  16   0   0       30.67       37.10     18.60 o 
  17   0   0        0.03        1.18      8.61 o 
  18   0   0      234.66      295.65     82.26 o 
  19   0   0      300.09      293.72     85.88 o 
  20   0   0        7.89      -19.33     28.07 o 
  21   0   0      113.38      130.91     60.85 o 
  22   0   0      241.11      400.37    181.26 o 
   1   1   0       30.61       37.26      5.21 o 
   2   1   0      101.58       79.44     17.76 o 
   3   1   0        3.54        2.55      1.17 o 
   4   1   0    24544.86    24430.43   2835.61 o 
   5   1   0      899.04      828.45     64.65 o 
   6   1   0      444.78      591.47     50.31 o 
   7   1   0       78.36       98.78     10.53 o 
   8   1   0       62.12       65.25      9.89 o 
   9   1   0        9.13        8.19      2.91 o 
  10   1   0      304.08      273.42     41.06 o 
  11   1   0      392.52      434.59     37.56 o 
  12   1   0        8.80        6.34      2.57 o 
  13   1   0       28.35       43.44     10.24 o 
  14   1   0       29.25       47.42     10.67 o 
  15   1   0      401.95      413.81     91.32 o 
  16   1   0        8.35       12.68      6.79 o 
  17   1   0       17.36       14.06      7.91 o 
  18   1   0       61.08       62.75     23.45 o 
  19   1   0      322.40      377.07     69.02 o 
  20   1   0       40.27       45.75     14.71 o 
  21   1   0        0.00       -1.35      5.42 o 
   0   2   0      249.05      340.40     48.85 o 
   1   2   0      188.18      209.94     48.73 o 
   2   2   0      979.20     1357.80    141.24 o 
   3   2   0       66.14       87.31     15.67 o 
   4   2   0        3.03        0.71      1.79 o 
   5   2   0      105.49       88.10     15.51 o 
   6   2   0       84.11       95.72      9.90 o 
   7   2   0        2.15        4.12      2.12 o 
   8   2   0     4222.68     4642.37    438.93 o 
   9   2   0      636.97      854.52     84.03 o 
  10   2   0      490.38      566.22     54.96 o 
  11   2   0      221.12      223.21     43.35 o 
  12   2   0       10.25       12.82      7.96 o 
  13   2   0        9.16        7.59     10.17 o 
  14   2   0        5.93        0.75      5.08 o 
  15   2   0      319.27      317.37     48.22 o 
  16   2   0       30.34       29.48     10.65 o 
  17   2   0        0.07       -0.26      4.83 o 
  18   2   0        7.10        7.43      5.53 o 
  19   2   0        7.01       12.11      7.27 o 
  20   2   0        9.88       15.37      8.48 o 
   1   3   0        2.59        6.63      3.67 o 
   2   3   0       71.34      127.83     28.44 o 
   3   3   0      314.89      456.88     58.53 o 
   4   3   0      182.38      179.41     27.21 o 
   5   3   0        4.75        3.94      2.76 o 
   6   3   0      117.10      107.32     19.32 o 
   7   3   0      326.05      279.66     60.36 o 
   8   3   0        3.61        1.79      1.47 o 
   9   3   0      187.87      152.65     32.73 o 
  10   3   0       22.94       25.97     11.79 o 
  11   3   0       65.70       69.92     23.76 o 
  12   3   0     1157.44      738.66    674.28 o 
  13   3   0      493.53      560.15    114.83 o 
  14   3   0       21.21       30.29     13.31 o 
  15   3   0       29.68       45.09     15.98 o 
  16   3   0        0.10        9.23     10.07 o 
  17   3   0        0.02        0.35      7.12 o 
  18   3   0      115.33      154.77     46.41 o 
  19   3   0        1.23        1.35      8.49 o 
   0   4   0      422.78      365.48     98.39 o 
   1   4   0      114.77       97.67     25.18 o 
   2   4   0       26.97       38.50     17.94 o 
   3   4   0       54.43       67.42     24.00 o 
   4   4   0      146.63      155.33     34.83 o 
   5   4   0       41.86       61.98     23.31 o 
   6   4   0       98.06      122.89     28.80 o 
   7   4   0      369.00      328.86    113.20 o 
   8   4   0       29.17       30.20     17.20 o 
   9   4   0       27.69       26.65     15.94 o 
  10   4   0       36.26       41.69     20.40 o 
  11   4   0        1.49        2.70      7.84 o 
  12   4   0        3.85       -0.90      8.04 o 
  13   4   0        0.19        3.64     10.41 o 
  14   4   0        4.82       11.11     11.44 o 
  15   4   0       46.47       63.22     27.49 o 
  16   4   0      109.91       74.12     30.08 o 
   1   5   0       34.76       33.97     15.69 o 
   2   5   0       96.47       66.45     24.82 o 
   3   5   0      194.50      297.10     84.64 o 
   4   5   0        0.00        2.68      7.80 o 
   5   5   0       41.95       46.76     17.19 o 
   6   5   0       32.40       36.53     16.72 o 
   7   5   0       18.69       28.36     16.06 o 
   8   5   0        6.10        9.54      9.75 o 
   9   5   0       16.90       20.38     18.79 o 
  10   5   0       44.75       47.33     23.33 o 
  11   5   0        1.36       -2.37      9.15 o 
  12   5   0        2.60       10.38     12.94 o 
   2   6   0       61.35       92.07     52.55 o 
   3   6   0        0.05       -0.89      7.22 o 
 -22   1   1        6.13        4.63      6.84 o 
 -21   1   1        4.53       13.82      9.33 o 
 -20   1   1       27.79       41.87     14.98 o 
 -19   1   1       48.97       82.22     22.59 o 
 -18   1   1       98.17       83.67     30.15 o 
 -17   1   1        1.98        2.16      3.64 o 
 -16   1   1        0.87        3.53      4.63 o 
 -15   1   1      145.14      188.38     29.88 o 
 -14   1   1       19.87       33.35      8.71 o 
 -13   1   1        0.65       -1.64      2.11 o 
 -12   1   1       13.06       17.88      3.84 o 
 -11   1   1      220.16      250.96     23.21 o 
 -10   1   1        2.56        9.71      3.40 o 
  -9   1   1        7.68       25.20      4.73 o 
  -8   1   1      398.24      469.57     44.98 o 
  -7   1   1      280.99      286.02     31.98 o 
  -6   1   1     3141.68     4327.92    408.90 o 
  -5   1   1    11845.45    12380.22    920.72 o 
  -4   1   1    11350.36     7737.39   2745.26 o 
  -3   1   1     1250.44     1332.39     90.70 o 
  -2   1   1     1503.57     1925.06    199.83 o 
  -1   1   1     3458.86     3953.00    496.31 o 
   0   1   1     1250.06      971.38    192.17 o 
   1   1   1        1.90        3.00      1.30 o 
   2   1   1     2106.99     1642.09    197.28 o 
   3   1   1    10923.79    12021.25    839.93 o 
   4   1   1      549.89      362.17     69.61 o 
   5   1   1     5006.73     5975.67    419.75 o 
   6   1   1       29.71       17.19      3.97 o 
   7   1   1       13.57       12.08      3.20 o 
   8   1   1      103.47      127.39     11.82 o 
   9   1   1       31.00       21.27      4.11 o 
  10   1   1      196.02      182.19     17.13 o 
  11   1   1       77.59       81.78      9.94 o 
  12   1   1        6.47        9.27      3.21 o 
  13   1   1        8.76        8.58      4.75 o 
  14   1   1        0.30        5.01      4.39 o 
  15   1   1       46.27       67.57     15.52 o 
  16   1   1        0.04        2.54      4.75 o 
  17   1   1      474.98      469.21    155.88 o 
  18   1   1       53.87       84.49     22.51 o 
  19   1   1       14.22       26.80     10.01 o 
  20   1   1       12.57       28.87     12.04 o 
  21   1   1        8.14       10.67      9.00 o 
 -21   2   1        0.54       -1.31      6.42 o 
 -20   2   1        2.55        8.38      7.48 o 
 -19   2   1        9.68       20.09      9.74 o 
 -18   2   1       17.96       32.09     12.04 o 
 -17   2   1       21.50       22.76      9.35 o 
 -16   2   1       21.84       25.81     10.10 o 
 -15   2   1      145.36      140.42     36.36 o 
 -14   2   1      292.09      332.23     65.60 o 
 -13   2   1      125.82      146.56     31.09 o 
 -12   2   1       33.91       36.14     12.71 o 
 -11   2   1      482.02      443.68     50.64 o 
 -10   2   1     1368.17     1546.59    175.75 o 
  -9   2   1     1981.07     2335.26    228.98 o 
  -8   2   1     3644.38     4089.96    394.55 o 
  -7   2   1       11.73       15.48      4.08 o 
  -6   2   1      440.03      287.33     91.87 o 
  -5   2   1     2968.32     2142.34    547.72 o 
  -4   2   1      316.01      289.67     69.29 o 
  -3   2   1      131.82      134.93     19.88 o 
  -2   2   1       23.94       11.65      5.31 o 
  -1   2   1       16.00       17.49      4.86 o 
   0   2   1       87.38       69.56     16.86 o 
   1   2   1      277.81      310.63     33.12 o 
   2   2   1      409.00      545.67     54.83 o 
   3   2   1       32.65       38.28      6.69 o 
   4   2   1     1309.75     1509.39    137.50 o 
   5   2   1       37.59       34.06      6.11 o 
   6   2   1      140.25      152.46     23.61 o 
   7   2   1     2937.21     3337.57    298.48 o 
   8   2   1        9.74        8.77      3.08 o 
   9   2   1      801.61      806.67     87.64 o 
  10   2   1       68.81       74.11     10.37 o 
  11   2   1      170.54      143.84     50.79 o 
  12   2   1        0.85        1.35      2.59 o 
  13   2   1      734.01      357.54    249.55 o 
  14   2   1      612.99      341.53     97.55 o 
  15   2   1        1.67       -0.15      2.80 o 
  16   2   1       56.09       13.80     16.76 o 
  17   2   1       13.20       12.60      4.52 o 
  18   2   1       24.96       19.79      5.67 o 
  19   2   1        0.20       -1.22      3.28 o 
  20   2   1       15.13       13.88      5.42 o 
 -19   3   1        0.05        3.80      8.95 o 
 -18   3   1        0.03        1.82      9.91 o 
 -17   3   1       38.37       47.24     23.41 o 
 -16   3   1       10.70       22.88     12.75 o 
 -15   3   1       28.13       18.69      9.01 o 
 -14   3   1      370.17      375.11     82.11 o 
 -13   3   1       39.40       16.47     11.09 o 
 -12   3   1     1503.26     1470.41    278.32 o 
 -11   3   1       43.51       43.12     15.88 o 
 -10   3   1      516.68      463.26    265.50 o 
  -9   3   1        1.66        3.25      5.21 o 
  -8   3   1       16.65        8.50      9.57 o 
  -7   3   1      409.50      227.99     97.17 o 
  -6   3   1       21.06       27.05      6.81 o 
  -5   3   1        4.00        9.23      4.61 o 
  -4   3   1       15.46       18.44      5.69 o 
  -3   3   1      327.58      464.21     60.95 o 
  -2   3   1      320.57      266.67     71.27 o 
  -1   3   1      690.41     1157.34    144.01 o 
   0   3   1        0.16        1.17      3.45 o 
   1   3   1       16.15       20.55      5.20 o 
   2   3   1       30.00       32.90      9.39 o 
   3   3   1      133.55      130.16     19.83 o 
   4   3   1        0.03        0.22      2.53 o 
   5   3   1       45.54       37.63      8.37 o 
   6   3   1      325.39      259.93     60.15 o 
   7   3   1       77.26       97.77     27.23 o 
   8   3   1       52.00       40.65      8.48 o 
   9   3   1       54.03       95.46     23.59 o 
  10   3   1      204.00      167.03    127.93 o 
  11   3   1      441.21      542.83    127.31 o 
  12   3   1       26.01       23.70     18.40 o 
  13   3   1      279.87      297.93     63.93 o 
  14   3   1        0.44       -0.44      4.29 o 
  15   3   1        0.37        0.20      6.80 o 
  16   3   1        4.43        2.45      7.92 o 
  17   3   1       13.52       11.71     10.53 o 
  18   3   1        1.81       -3.06      7.21 o 
 -17   4   1       70.72       40.22     17.54 o 
 -16   4   1      348.50      285.21    148.52 o 
 -15   4   1        1.03       10.79     10.30 o 
 -14   4   1       13.64       13.51     14.19 o 
 -13   4   1        2.16       -1.43      6.32 o 
 -12   4   1       23.33        9.22      7.93 o 
 -11   4   1       10.25       22.75     15.45 o 
 -10   4   1       31.41       51.11     24.28 o 
  -9   4   1      252.43      321.23     76.85 o 
  -8   4   1       18.67       26.02     12.84 o 
  -7   4   1       57.36       39.58     14.44 o 
  -6   4   1      473.85      537.33    132.14 o 
  -5   4   1      115.42      125.82     30.65 o 
  -4   4   1        0.27        4.93      6.78 o 
  -3   4   1      166.49      110.81    103.65 o 
  -2   4   1        7.22        2.17      9.24 o 
  -1   4   1       72.50       54.13     13.51 o 
   0   4   1        3.03        1.87      1.07 o 
   1   4   1      100.77      109.80     33.72 o 
   2   4   1      400.18      507.07    166.72 o 
   3   4   1      390.31      489.01    101.83 o 
   4   4   1       62.22       42.28     24.83 o 
   5   4   1       82.19      119.76     33.39 o 
   6   4   1      374.73      286.56    145.05 o 
   7   4   1        9.78        2.40      5.26 o 
   8   4   1        1.47        1.91     15.59 o 
   9   4   1       17.05       17.23     12.71 o 
  10   4   1        1.35       -0.54      8.92 o 
  11   4   1       31.01       51.15     30.72 o 
  12   4   1       50.73       56.19     30.03 o 
  13   4   1       57.57       68.25     35.05 o 
  14   4   1       66.36       36.22     31.81 o 
  15   4   1       59.56       60.00     30.31 o 
  16   4   1        2.38        6.10      9.85 o 
 -13   5   1       12.33       19.10     20.19 o 
 -12   5   1        0.64        8.17     10.48 o 
 -11   5   1        0.18       -3.67      8.85 o 
 -10   5   1        1.02        5.21      9.62 o 
  -9   5   1        1.27        7.03     15.06 o 
  -8   5   1       20.76       24.54     16.23 o 
  -7   5   1        8.99        5.72      8.37 o 
  -6   5   1        0.65        4.49      7.88 o 
  -5   5   1      523.45      485.17    127.11 o 
  -4   5   1        0.88        7.49     10.22 o 
  -3   5   1       53.04       36.22     18.76 o 
  -2   5   1      405.73      534.45    116.11 o 
  -1   5   1      132.13      125.69     38.24 o 
   0   5   1       31.35       49.62     21.74 o 
   1   5   1      145.82      170.38     47.01 o 
   2   5   1      246.50      291.85     73.84 o 
   3   5   1        0.64       -2.77      9.81 o 
   4   5   1        0.61       -1.61      7.01 o 
   5   5   1        2.11       16.20     12.71 o 
   6   5   1       61.86       66.18     25.02 o 
   7   5   1       34.84       35.79     18.67 o 
   8   5   1       10.41       17.05     17.38 o 
   9   5   1       11.96        3.24      7.88 o 
  10   5   1       38.19       13.63     20.93 o 
  11   5   1        1.01       -4.32      7.70 o 
  12   5   1       18.18       27.35     20.14 o 
  -3   6   1       43.08       33.13     26.97 o 
  -2   6   1      135.68      165.59     80.38 o 
   0   6   1       37.21       32.20     29.47 o 
   3   6   1       97.09       71.41     46.00 o 
 -23   0   2       65.94       49.83     30.02 o 
 -22   0   2       71.89      137.26     51.10 o 
 -21   0   2        0.13       -6.39     20.43 o 
 -20   0   2      103.65      168.78     89.11 o 
 -19   0   2       54.29       57.01     27.76 o 
 -18   0   2        9.67       21.92     15.77 o 
 -17   0   2       78.22      101.88     32.94 o 
 -16   0   2      131.07      146.13     37.08 o 
 -15   0   2       82.38      111.35     28.34 o 
 -14   0   2      132.39      131.37     28.60 o 
 -13   0   2     1777.03     1784.31    217.41 o 
 -12   0   2       61.77       37.93     11.46 o 
 -11   0   2      164.42      174.63     24.07 o 
 -10   0   2        1.86        6.88      3.70 o 
  -9   0   2       40.29       44.40     11.00 o 
  -8   0   2      679.17      506.87     85.27 o 
  -7   0   2       30.90       44.18     11.20 o 
  -6   0   2      645.37      409.81     35.75 o 
  -5   0   2      196.41      148.62     11.30 o 
  -4   0   2     8376.52     7194.53    440.74 o 
  -3   0   2     2906.76     2580.82    121.00 o 
  -2   0   2     1459.86     1356.93     45.49 o 
  -1   0   2    17884.70     9920.11   1051.38 o 
   0   0   2     5629.25     5653.97    262.76 o 
   1   0   2     6067.52     5729.49    505.50 o 
   2   0   2     5865.50     4732.33    282.82 o 
   3   0   2      722.70      574.05     44.66 o 
   4   0   2      573.41      541.32     39.95 o 
   5   0   2     2439.31     1904.67    159.13 o 
   6   0   2      659.32      443.15    107.82 o 
   7   0   2       40.52       26.91      6.43 o 
   8   0   2       57.45       66.98     11.41 o 
   9   0   2      368.21      295.67     54.14 o 
  10   0   2     1008.73     1004.65    144.39 o 
  11   0   2     1223.40     1395.96    170.69 o 
  12   0   2      103.17       86.17     16.64 o 
  13   0   2      171.09      200.18     42.01 o 
  14   0   2      145.48      242.79     58.60 o 
  15   0   2        6.93        2.20      7.11 o 
  16   0   2        5.56       -0.68      6.64 o 
  17   0   2       91.87       76.14     50.87 o 
  18   0   2        7.51       15.94     19.06 o 
  19   0   2        0.74        9.43     21.60 o 
  20   0   2      317.80      547.29    146.30 o 
  21   0   2       71.07       88.45     49.19 o 
 -22   1   2        9.83        9.11      8.30 o 
 -21   1   2       75.96      114.76     28.87 o 
 -20   1   2      278.14      323.03     61.90 o 
 -19   1   2       52.25       66.54     19.42 o 
 -18   1   2       32.45       29.59     12.87 o 
 -17   1   2       59.24       57.68     14.98 o 
 -16   1   2       62.65       73.24     14.99 o 
 -15   1   2        2.37        1.91      3.53 o 
 -14   1   2       11.09       18.88      5.97 o 
 -13   1   2       43.82       47.95      7.10 o 
 -12   1   2      194.57      193.79     18.65 o 
 -11   1   2        2.40        0.78      2.20 o 
 -10   1   2      635.54      692.90     55.30 o 
  -9   1   2     2309.56     2017.00    257.81 o 
  -8   1   2      955.27      923.39    113.63 o 
  -7   1   2       69.59       49.31     11.52 o 
  -6   1   2      123.23      140.50     10.13 o 
  -5   1   2     6419.04     6211.15    566.04 o 
  -4   1   2     1576.23     1220.04    111.59 o 
  -3   1   2      758.97      632.51     91.39 o 
  -2   1   2     1923.50     1876.37    130.58 o 
  -1   1   2        1.43        1.21      1.07 o 
   0   1   2     1224.89     1383.68    106.72 o 
   1   1   2       11.88       23.91      2.22 o 
   2   1   2      374.89      498.12     32.65 o 
   3   1   2     1103.94      486.25    237.81 o 
   4   1   2      378.61      332.28     39.94 o 
   5   1   2      586.13      717.66     89.15 o 
   6   1   2     1119.45     1440.13    144.93 o 
   7   1   2     1281.13     1436.00    125.83 o 
   8   1   2      222.55      253.60     21.12 o 
   9   1   2      605.72      644.78     50.67 o 
  10   1   2       12.49       22.65      4.69 o 
  11   1   2       32.91       35.22      5.29 o 
  12   1   2       88.55       95.32     15.66 o 
  13   1   2        1.50        7.72      4.76 o 
  14   1   2       97.46       99.33     18.80 o 
  15   1   2      102.05      130.76     23.50 o 
  16   1   2      101.48      124.34     24.42 o 
  17   1   2       61.55       73.86     19.87 o 
  18   1   2       15.48       20.74     10.81 o 
  19   1   2      109.31      129.72     29.25 o 
  20   1   2       12.64       14.75      9.88 o 
 -21   2   2       46.51       57.45     15.61 o 
 -20   2   2        2.27        0.44      3.53 o 
 -19   2   2       18.11       22.57      8.90 o 
 -18   2   2       57.32       59.76     14.50 o 
 -17   2   2       56.49       49.89     15.56 o 
 -16   2   2      343.38      327.17     95.21 o 
 -15   2   2      238.57      377.82     75.11 o 
 -14   2   2       27.65       23.62     11.51 o 
 -13   2   2        2.38        0.29      5.46 o 
 -12   2   2      233.71      202.97     38.43 o 
 -11   2   2      327.69      376.50     43.06 o 
 -10   2   2        0.11        0.84      2.40 o 
  -9   2   2     3329.58     3680.41    343.76 o 
  -8   2   2       75.43       88.60      9.88 o 
  -7   2   2       85.22       85.34     16.20 o 
  -6   2   2      202.84      101.74     14.03 o 
  -5   2   2      918.08      987.96    150.66 o 
  -4   2   2      111.30      170.62     23.66 o 
  -3   2   2      688.49      671.30     79.20 o 
  -2   2   2        9.42       12.63      3.96 o 
  -1   2   2       93.94      120.58     22.41 o 
   0   2   2       64.95       41.39      7.42 o 
   1   2   2       74.07       57.43      4.88 o 
   2   2   2      415.34      551.26    110.06 o 
   3   2   2      292.83      303.25     61.29 o 
   4   2   2       55.49       57.03     10.05 o 
   5   2   2       29.61       17.21      3.02 o 
   6   2   2      135.23      150.07     17.34 o 
   7   2   2      103.66       98.08     16.28 o 
   8   2   2      231.67      234.45     23.29 o 
   9   2   2        2.75       -1.70      2.64 o 
  10   2   2       31.60       24.73      7.16 o 
  11   2   2        3.23        1.11      3.60 o 
  12   2   2       79.49       52.02     30.64 o 
  13   2   2      170.68      115.57     43.46 o 
  14   2   2        5.86        5.88      3.78 o 
  15   2   2       28.35       21.81      7.00 o 
  16   2   2        3.65        1.41      2.59 o 
  17   2   2       42.44       35.33      8.91 o 
  18   2   2        0.18       -1.90      4.09 o 
  19   2   2       70.31       52.80     11.70 o 
  20   2   2       13.85       35.47     26.90 o 
 -20   3   2        0.73        7.51     10.61 o 
 -19   3   2        0.08        4.65      8.71 o 
 -18   3   2       24.01       23.44     16.29 o 
 -17   3   2      108.84       48.15     20.13 o 
 -16   3   2      130.21      144.76     33.92 o 
 -15   3   2      175.87      260.47     56.52 o 
 -14   3   2      108.06      101.17     46.39 o 
 -13   3   2     1535.22     1597.00    309.78 o 
 -12   3   2      148.66      253.22     92.62 o 
 -11   3   2      307.55      227.95     72.07 o 
 -10   3   2      567.11      770.10     77.65 o 
  -9   3   2      463.27      499.87     38.00 o 
  -8   3   2        1.16        1.23      1.06 o 
  -7   3   2        0.17        1.22      2.32 o 
  -6   3   2       35.78       37.59      7.91 o 
  -5   3   2       43.07       46.62     10.72 o 
  -4   3   2        0.29        3.29      2.99 o 
  -3   3   2      119.27      114.03     16.76 o 
  -2   3   2        0.05        1.02      1.47 o 
  -1   3   2     1386.90     1923.07    223.37 o 
   0   3   2      141.96      202.05     27.44 o 
   1   3   2      384.79      407.13     57.45 o 
   2   3   2      209.71      306.08     47.02 o 
   3   3   2       12.26       13.60      4.75 o 
   4   3   2      199.86      252.54     33.97 o 
   5   3   2       68.79       68.79     11.69 o 
   6   3   2       41.84       44.64     11.70 o 
   7   3   2      205.13      174.01     69.70 o 
   8   3   2      224.46      202.50     47.58 o 
   9   3   2     1350.78     1540.50    169.50 o 
  10   3   2      154.49       85.93     64.12 o 
  11   3   2      240.52      270.20     59.19 o 
  12   3   2       20.72        9.44     13.14 o 
  13   3   2       17.16       25.87     10.55 o 
  14   3   2       19.08       17.57     14.07 o 
  15   3   2        3.54        1.57      5.08 o 
  16   3   2       46.78       52.48     22.92 o 
  17   3   2       10.36        1.94      5.60 o 
  18   3   2        1.24       -4.24      8.68 o 
 -17   4   2      260.99      168.90     51.62 o 
 -16   4   2       28.25       33.56     19.67 o 
 -15   4   2       18.04       16.22     13.24 o 
 -14   4   2      208.92      247.83    102.21 o 
 -13   4   2        7.48        2.09     12.83 o 
 -12   4   2        1.45       11.10      9.53 o 
 -11   4   2        2.94       -2.53     12.65 o 
 -10   4   2      176.23      221.33     64.60 o 
  -9   4   2       20.91        7.23     19.57 o 
  -8   4   2      174.87      182.85     39.98 o 
  -7   4   2      446.58      483.17     90.82 o 
  -6   4   2      277.91      346.21     71.61 o 
  -5   4   2       13.54       15.42      9.99 o 
  -4   4   2       47.64       69.29     24.20 o 
  -3   4   2        0.15        2.28      7.73 o 
  -2   4   2       69.83       46.66      8.31 o 
  -1   4   2        3.82        4.09      2.17 o 
   0   4   2       12.10       13.85      2.05 o 
   1   4   2      101.55      175.51     42.64 o 
   2   4   2       19.49       37.54     17.81 o 
   3   4   2        1.47        1.63      4.21 o 
   4   4   2       53.23       61.01     21.91 o 
   5   4   2      410.34      465.27     87.02 o 
   6   4   2      394.10      203.93    115.30 o 
   7   4   2      104.20       99.71     35.86 o 
   8   4   2        0.09        5.37      8.95 o 
   9   4   2        6.54        4.15      7.09 o 
  10   4   2        9.51        6.68      8.91 o 
  11   4   2        1.34       -9.82     10.54 o 
  12   4   2        5.37        7.28     12.63 o 
  13   4   2       21.05       16.49     15.12 o 
  14   4   2        1.21        0.93      8.24 o 
  15   4   2        0.80        9.27     11.74 o 
 -13   5   2        6.41       16.02     14.32 o 
 -12   5   2        0.49        3.21      8.92 o 
 -11   5   2       16.46       27.76     18.78 o 
 -10   5   2       85.62      113.69     47.21 o 
  -9   5   2       58.89       62.36     32.98 o 
  -8   5   2        6.47        5.69     10.18 o 
  -7   5   2       17.37       13.97     11.95 o 
  -6   5   2       78.44       70.66     24.48 o 
  -5   5   2       11.80        8.27      9.66 o 
  -4   5   2      164.62      191.71     50.40 o 
  -3   5   2      252.10      241.06    108.87 o 
  -2   5   2      100.51       95.29     36.29 o 
  -1   5   2      177.42      139.35     41.27 o 
   0   5   2        1.85        6.10      9.16 o 
   1   5   2      350.83      455.06    107.79 o 
   2   5   2      174.73      199.26     54.32 o 
   3   5   2       35.94       36.02     27.17 o 
   4   5   2        7.08       -1.94     10.25 o 
   5   5   2       26.66       32.37     17.10 o 
   6   5   2       39.12       67.27     31.03 o 
   7   5   2       61.68       51.14     25.88 o 
   8   5   2       96.38      121.41     48.89 o 
   9   5   2       11.70        3.75      7.53 o 
  10   5   2        0.00       -5.02      9.42 o 
  11   5   2        0.25        1.87     10.76 o 
  -4   6   2       28.97       29.78     20.27 o 
  -3   6   2       30.58       43.97     37.03 o 
  -2   6   2        0.14      -11.46     21.21 o 
  -1   6   2        0.68       -9.28     17.62 o 
   0   6   2       70.76       78.90     45.30 o 
   1   6   2       87.86       81.39     52.62 o 
 -23   1   3        0.46       16.03     11.40 o 
 -22   1   3      109.74      107.16     29.29 o 
 -21   1   3       67.47       61.77     19.64 o 
 -20   1   3        1.70        3.57      6.00 o 
 -19   1   3      108.53      133.97     29.47 o 
 -18   1   3      271.30      303.49     62.64 o 
 -17   1   3      202.04      222.74     35.36 o 
 -16   1   3       18.49       38.51      9.00 o 
 -15   1   3       71.30       65.29     11.66 o 
 -14   1   3        4.32        6.02      4.18 o 
 -13   1   3        8.03        7.96      3.12 o 
 -12   1   3       15.77       11.86      3.33 o 
 -11   1   3       25.82       33.64      5.72 o 
 -10   1   3      490.01      591.85     47.27 o 
  -9   1   3      353.08      309.51     40.72 o 
  -8   1   3      594.59      694.33     57.04 o 
  -7   1   3        2.54       -0.31      1.37 o 
  -6   1   3        0.16        0.00      1.42 o 
  -5   1   3        5.38        8.97      1.76 o 
  -4   1   3       69.67       45.42      9.87 o 
  -3   1   3     1563.73     1590.58    124.12 o 
  -2   1   3        6.12       15.60      3.95 o 
  -1   1   3       80.01      102.96      5.56 o 
   0   1   3      540.39      589.97     96.77 o 
   1   1   3     1652.52     1181.39    155.89 o 
   2   1   3      200.71      191.11     34.92 o 
   3   1   3      413.48      381.80     20.90 o 
   4   1   3       21.80       47.19      6.55 o 
   5   1   3      956.62     1187.27    129.26 o 
   6   1   3       59.32      114.35     16.25 o 
   7   1   3      601.07      692.30     59.82 o 
   8   1   3       86.76      121.97     14.51 o 
   9   1   3       37.76       59.16      7.84 o 
  10   1   3       28.35       22.66      4.63 o 
  11   1   3       26.74       35.24      6.19 o 
  12   1   3      204.57      206.26     28.00 o 
  13   1   3      276.81      209.71     30.63 o 
  14   1   3      205.70      241.69     38.71 o 
  15   1   3        0.65        1.28      4.53 o 
  16   1   3      170.45      193.18     55.53 o 
  17   1   3        1.49        2.82      5.09 o 
  18   1   3       36.98       53.83     17.30 o 
  19   1   3       53.46       34.68     15.11 o 
  20   1   3       47.51       73.25     26.20 o 
 -22   2   3       39.04       38.39     13.89 o 
 -21   2   3       42.01       42.95     13.24 o 
 -20   2   3       30.91       30.15      9.68 o 
 -19   2   3        4.20        5.05      5.20 o 
 -18   2   3      219.62      187.50     45.70 o 
 -17   2   3      122.88      117.88     33.17 o 
 -16   2   3        3.27        0.14      5.89 o 
 -15   2   3      126.41      127.44     33.21 o 
 -14   2   3      339.26      173.67    154.64 o 
 -13   2   3        5.09       14.44      8.38 o 
 -12   2   3       15.69       16.01      5.06 o 
 -11   2   3       51.68       44.12      7.93 o 
 -10   2   3      145.08      165.90     18.85 o 
  -9   2   3       14.42       15.22      4.02 o 
  -8   2   3      158.06      180.49     18.37 o 
  -7   2   3      999.05      903.49    228.40 o 
  -6   2   3     1576.45      900.35    653.31 o 
  -5   2   3        0.22        0.86      1.78 o 
  -4   2   3      845.69      983.95    134.62 o 
  -3   2   3      455.46      497.20    104.92 o 
  -2   2   3       31.69       29.08      5.51 o 
  -1   2   3       16.24       13.52      2.42 o 
   0   2   3       52.64       50.52      8.87 o 
   1   2   3     1689.93      654.73    491.85 o 
   2   2   3      141.45      156.19     29.29 o 
   3   2   3       90.96      134.71     13.18 o 
   4   2   3      606.46      767.52     52.37 o 
   5   2   3       85.96       57.00      8.35 o 
   6   2   3       11.26       11.70      2.54 o 
   7   2   3      397.74      383.82     47.86 o 
   8   2   3       49.00       56.23      8.69 o 
   9   2   3      102.45       81.20     13.73 o 
  10   2   3       72.59       47.82     12.31 o 
  11   2   3      117.53      135.00     33.09 o 
  12   2   3      177.45      161.45     29.97 o 
  13   2   3       75.14       52.08     14.64 o 
  14   2   3      133.89      125.76     28.46 o 
  15   2   3      413.17      339.85    109.99 o 
  16   2   3        0.33       -1.29      3.33 o 
  17   2   3        4.84        4.34      4.58 o 
  18   2   3        0.22       -0.55      3.01 o 
  19   2   3        0.44       -5.55      5.55 o 
 -20   3   3        4.88        5.51     10.06 o 
 -19   3   3        5.18        8.09     11.81 o 
 -18   3   3       54.55       30.09     16.72 o 
 -17   3   3       23.86       15.99     11.94 o 
 -16   3   3       56.89       36.80     16.49 o 
 -15   3   3      106.06       92.41     27.20 o 
 -14   3   3        7.67        1.85      2.19 o 
 -13   3   3      384.14      400.77    104.32 o 
 -12   3   3        5.84       15.09      5.38 o 
 -11   3   3      558.13      313.60    126.85 o 
 -10   3   3        0.21        1.27      7.08 o 
  -9   3   3       47.98       40.48     21.59 o 
  -8   3   3        4.53        6.75      2.14 o 
  -7   3   3      155.53      100.22     14.71 o 
  -6   3   3       42.64       41.71      8.38 o 
  -5   3   3       47.99       46.87     12.85 o 
  -4   3   3       14.53       14.85      4.41 o 
  -3   3   3      735.61      723.30    189.38 o 
  -2   3   3      282.10      325.47     62.50 o 
  -1   3   3      359.58      463.44     61.86 o 
   0   3   3       73.47       63.14      7.64 o 
   1   3   3      149.75      182.81     16.56 o 
   2   3   3       32.51       51.98     10.00 o 
   3   3   3       70.11       75.08     15.84 o 
   4   3   3       70.74      114.92     18.16 o 
   5   3   3       60.37       50.19     10.31 o 
   6   3   3       27.51       33.02      4.53 o 
   7   3   3       32.95       23.76      6.42 o 
   8   3   3      127.80      101.28     21.75 o 
   9   3   3       79.78       86.11     20.90 o 
  10   3   3       29.10       42.07      9.49 o 
  11   3   3      122.15      113.80     23.07 o 
  12   3   3        4.50       -0.28      5.81 o 
  13   3   3        4.79        0.03      7.44 o 
  14   3   3       24.09       34.89     15.65 o 
  15   3   3       11.81       14.78     11.27 o 
  16   3   3        1.13        2.23      8.14 o 
  17   3   3        0.14        7.28     10.17 o 
 -17   4   3       58.41       88.87     33.02 o 
 -16   4   3        0.39       -1.34      9.98 o 
 -15   4   3       75.34       66.94     36.25 o 
 -14   4   3      113.99      151.98     56.08 o 
 -13   4   3       34.05       34.00     17.69 o 
 -12   4   3       11.91       15.77     13.14 o 
 -11   4   3       83.99       86.94     31.54 o 
 -10   4   3      217.37      221.92     61.67 o 
  -9   4   3      228.04      135.97     81.70 o 
  -8   4   3       57.84       52.23     16.37 o 
  -7   4   3      341.26      398.89     94.49 o 
  -6   4   3      107.36      147.47     36.03 o 
  -5   4   3      235.82      303.02     62.54 o 
  -4   4   3       98.20      158.68     44.29 o 
  -3   4   3       33.89       29.68      5.38 o 
  -2   4   3       55.83       54.80     12.79 o 
  -1   4   3       86.76       76.00     12.50 o 
   0   4   3        4.74        5.97      3.85 o 
   1   4   3       61.30       61.68     24.09 o 
   2   4   3      239.78      363.88     80.51 o 
   3   4   3       28.00       38.17     16.00 o 
   4   4   3      793.18     1133.78    357.06 o 
   5   4   3       99.62       82.11     22.91 o 
   6   4   3       26.08       24.06     11.10 o 
   7   4   3      397.30      531.85    125.02 o 
   8   4   3       63.33       28.79     18.74 o 
   9   4   3       11.34        3.71      8.65 o 
  10   4   3       27.83       23.05     15.69 o 
  11   4   3       73.24       62.52     32.76 o 
  12   4   3       17.89       14.00     17.09 o 
  13   4   3        9.82       12.64     15.48 o 
  14   4   3        9.65        3.97      9.96 o 
  15   4   3       16.19        3.70     10.45 o 
 -13   5   3        0.05        1.38      6.96 o 
 -12   5   3       15.41       20.45     16.65 o 
 -11   5   3       65.27       97.42     45.92 o 
 -10   5   3        0.01        5.82     14.58 o 
  -9   5   3       12.93        3.16     25.30 o 
  -8   5   3       18.39       26.16     14.92 o 
  -7   5   3      106.29       80.59     25.63 o 
  -6   5   3      107.44       78.78     28.27 o 
  -5   5   3       91.27       52.14     44.55 o 
  -4   5   3        4.96        6.99      5.94 o 
  -3   5   3        0.70        2.43      2.37 o 
  -2   5   3       15.20       32.35     16.95 o 
  -1   5   3        0.07       -5.42      8.51 o 
   0   5   3       96.69       72.49     39.99 o 
   1   5   3      310.57      143.90    155.73 o 
   2   5   3      112.59      117.16     32.52 o 
   3   5   3      181.25      200.71     83.53 o 
   4   5   3       65.23       64.86     26.76 o 
   5   5   3        1.93       -1.72     12.36 o 
   6   5   3        0.25       -4.63     10.06 o 
   7   5   3       10.65        7.22     13.42 o 
   8   5   3       18.37       35.94     25.63 o 
   9   5   3       64.25       62.72     28.26 o 
  10   5   3       31.84       37.42     17.90 o 
  11   5   3        1.23        3.35     13.57 o 
  -4   6   3       29.57       33.76     26.58 o 
  -3   6   3      482.51      471.82    195.45 o 
  -2   6   3      104.61      108.37     56.44 o 
  -1   6   3      281.96      337.18    141.34 o 
 -23   0   4        0.74       10.26     15.55 o 
 -22   0   4       19.34       38.45     23.16 o 
 -21   0   4      107.55      131.94     44.00 o 
 -20   0   4       20.46       31.98     17.02 o 
 -19   0   4       23.93       45.37     37.73 o 
 -18   0   4       16.57       21.32     15.28 o 
 -17   0   4       49.02       44.85     20.36 o 
 -16   0   4        0.20       14.02     11.01 o 
 -15   0   4      266.32      345.58     72.21 o 
 -14   0   4     1298.00     1584.39    204.21 o 
 -13   0   4     1432.58     1427.08    159.88 o 
 -12   0   4      119.82       79.03     11.71 o 
 -11   0   4        0.64        3.12      2.57 o 
 -10   0   4      370.72      242.49     23.34 o 
  -9   0   4       56.86       47.82      5.62 o 
  -8   0   4       55.99       28.88      3.78 o 
  -7   0   4      437.89      267.10     30.69 o 
  -6   0   4      448.31      304.97    129.14 o 
  -5   0   4     2122.38     2215.71    127.69 o 
  -4   0   4       97.72       63.81      3.63 o 
  -3   0   4     1851.89     1615.34     54.39 o 
  -2   0   4        3.00        1.13      1.23 o 
  -1   0   4      296.35      379.87     20.93 o 
   0   0   4       26.53       32.82      5.95 o 
   2   0   4     2070.64     2562.28    236.06 o 
   3   0   4       17.28       15.36      2.46 o 
   4   0   4       57.40       48.31      5.32 o 
   5   0   4        5.56       13.41      3.16 o 
   6   0   4      472.47      396.52     61.70 o 
   7   0   4      645.45      639.78     63.74 o 
   8   0   4     1050.19      972.05    200.93 o 
   9   0   4       40.53       81.90     13.29 o 
  10   0   4      792.01      897.34    108.68 o 
  11   0   4        0.05        0.08      2.98 o 
  12   0   4       77.46       89.73     28.66 o 
  13   0   4        0.24       -3.00      7.61 o 
  14   0   4        4.25        2.09      7.33 o 
  15   0   4        3.95       16.05     13.81 o 
  16   0   4       34.13       48.34     40.93 o 
  17   0   4       30.95       50.22     22.54 o 
  18   0   4      107.72      161.67     54.82 o 
  19   0   4        0.18       13.72     15.02 o 
  20   0   4        9.20       37.89     24.99 o 
 -23   1   4       74.34       75.91     26.37 o 
 -22   1   4       23.04       30.30     13.70 o 
 -21   1   4       29.51       36.53     15.20 o 
 -20   1   4        2.29        4.20      5.39 o 
 -19   1   4       12.14        7.78      6.86 o 
 -18   1   4       89.79       69.50     23.83 o 
 -17   1   4      234.11      251.66     35.56 o 
 -16   1   4        2.12        4.59      4.01 o 
 -15   1   4        2.00       -1.12      2.66 o 
 -14   1   4      115.12      115.72     12.27 o 
 -13   1   4       13.60       12.68      3.66 o 
 -12   1   4        1.00        1.78      2.53 o 
 -11   1   4        9.16        9.32      3.35 o 
 -10   1   4      448.88      525.83     42.12 o 
  -9   1   4      559.10      416.50     60.41 o 
  -8   1   4        4.15        4.78      2.15 o 
  -7   1   4      108.72       83.29      6.38 o 
  -6   1   4       89.92      113.52      7.70 o 
  -5   1   4       13.09       14.61      2.22 o 
  -4   1   4        7.36        5.20      1.28 o 
  -3   1   4        0.16        0.17      0.82 o 
  -2   1   4        1.15        0.87      1.00 o 
  -1   1   4      518.32      518.52     27.66 o 
   0   1   4        5.82        4.40      1.25 o 
   1   1   4       68.27       88.72     11.23 o 
   2   1   4        2.96        2.94      1.39 o 
   3   1   4       15.17       27.55      3.44 o 
   4   1   4      540.21      653.22     49.64 o 
   5   1   4       49.19       60.93      7.77 o 
   6   1   4       27.31       41.75      6.69 o 
   7   1   4       24.20       24.92      5.01 o 
   8   1   4        0.92        1.83      2.34 o 
   9   1   4        8.01        8.81      3.43 o 
  10   1   4       86.27      111.21     12.34 o 
  11   1   4       51.45       62.22     12.41 o 
  12   1   4        0.83       -0.59      3.45 o 
  13   1   4        5.31       19.99      8.18 o 
  14   1   4        2.16        6.59      6.43 o 
  15   1   4        0.93      -13.02     13.26 o 
  16   1   4        2.31        2.54      5.44 o 
  17   1   4        4.06        3.63      5.71 o 
  18   1   4       64.62       64.43     21.72 o 
  19   1   4        0.79        7.23      8.94 o 
 -22   2   4       89.33      110.97     29.51 o 
 -21   2   4        0.73        2.82      6.64 o 
 -20   2   4        1.64       -2.88      5.01 o 
 -19   2   4      202.13      200.46     40.36 o 
 -18   2   4       47.99       44.16     15.49 o 
 -17   2   4      116.41      132.40     37.32 o 
 -16   2   4        0.12        1.16      6.95 o 
 -15   2   4       14.95       31.63     13.88 o 
 -14   2   4       24.72       16.17     16.33 o 
 -13   2   4       43.11       30.32     11.61 o 
 -12   2   4       76.63       83.88     12.47 o 
 -11   2   4        0.16        1.81      1.49 o 
 -10   2   4       19.56       19.89      3.86 o 
  -9   2   4        0.00        1.08      1.53 o 
  -8   2   4      172.84      165.82     21.72 o 
  -7   2   4       64.49       63.36      6.59 o 
  -6   2   4       44.07       37.89      4.60 o 
  -5   2   4     1145.81     1214.94    131.52 o 
  -4   2   4       25.05       46.62      5.81 o 
  -3   2   4       22.96       37.45      3.95 o 
  -2   2   4       12.95       29.83      5.83 o 
  -1   2   4      161.28      197.39     18.30 o 
   0   2   4      830.07     1062.15     85.84 o 
   1   2   4      433.83      421.96     39.25 o 
   2   2   4     1469.99     1654.88    139.09 o 
   3   2   4      425.94      458.58     54.15 o 
   4   2   4       19.98       22.11      3.31 o 
   5   2   4        0.32        1.07      1.38 o 
   6   2   4       45.61       48.95      6.12 o 
   7   2   4        7.20       17.38      3.80 o 
   8   2   4      218.27      205.28     34.92 o 
   9   2   4       32.06       22.22      9.23 o 
  10   2   4      217.18      209.15     40.25 o 
  11   2   4       43.13       51.74     16.96 o 
  12   2   4       62.04       58.11     18.49 o 
  13   2   4        0.70       -1.64      5.12 o 
  14   2   4       85.41       77.67     23.19 o 
  15   2   4        1.40       -1.68      5.81 o 
  16   2   4       58.91       67.93     19.82 o 
  17   2   4       70.60       83.31     23.83 o 
  18   2   4       37.26       54.06     19.76 o 
 -20   3   4        0.10       -1.49      8.70 o 
 -19   3   4        0.25        3.15      9.04 o 
 -18   3   4        3.99       -5.47      8.10 o 
 -17   3   4        1.10        1.12      3.12 o 
 -16   3   4        4.06        1.93      5.53 o 
 -15   3   4      315.65      159.05    105.53 o 
 -14   3   4        2.55       -0.44      2.43 o 
 -13   3   4      307.83      316.24     68.75 o 
 -12   3   4       78.91       58.36     10.21 o 
 -11   3   4       43.84       40.71      6.97 o 
 -10   3   4      115.81      101.91     43.08 o 
  -9   3   4       26.21       16.84      8.67 o 
  -8   3   4      109.35       99.05     15.83 o 
  -7   3   4       54.14       48.11      6.79 o 
  -6   3   4        1.51        1.89      2.57 o 
  -5   3   4        0.10       -2.25      2.96 o 
  -4   3   4      865.58     1135.99    120.46 o 
  -3   3   4      138.92      117.91     24.62 o 
  -2   3   4      559.85      494.08    156.92 o 
  -1   3   4      403.69      514.40     51.82 o 
   0   3   4       34.39       40.69      6.82 o 
   1   3   4        9.29       12.68      3.14 o 
   2   3   4        8.72        9.70      4.84 o 
   3   3   4      139.99      155.27     21.34 o 
   4   3   4      156.77      102.66     20.69 o 
   5   3   4        1.80       -0.44      1.32 o 
   6   3   4       58.77       60.99      8.34 o 
   7   3   4      216.67      219.86     25.16 o 
   8   3   4       19.87       20.64      4.61 o 
   9   3   4       19.20        8.22     10.41 o 
  10   3   4      617.47      591.51    129.37 o 
  11   3   4       60.48       72.95     16.71 o 
  12   3   4       36.48       17.96     11.73 o 
  13   3   4       71.92       58.37     21.05 o 
  14   3   4        4.64        5.24      7.89 o 
  15   3   4       45.92       65.74     24.40 o 
  16   3   4        0.39       -0.08      9.28 o 
  17   3   4        6.77        8.37      9.98 o 
 -18   4   4       35.99       48.64     26.05 o 
 -17   4   4        5.91        3.09      9.93 o 
 -16   4   4        8.33       14.68     14.87 o 
 -15   4   4       78.25      105.12     46.86 o 
 -14   4   4       15.90       27.91     38.98 o 
 -13   4   4       13.77        9.46     10.41 o 
 -12   4   4        0.51       13.80     11.50 o 
 -11   4   4      211.35      231.09     67.41 o 
 -10   4   4       18.83       11.96     10.60 o 
  -9   4   4       87.80       84.56     26.04 o 
  -8   4   4      119.95      114.80     48.57 o 
  -7   4   4      137.60      175.23     41.66 o 
  -6   4   4       12.98       23.19     12.34 o 
  -5   4   4       17.14       29.05     14.22 o 
  -4   4   4        8.34        9.04      2.87 o 
  -3   4   4       69.21       57.98     11.90 o 
  -2   4   4        1.39        0.27      2.08 o 
  -1   4   4      127.84      121.69     12.21 o 
   0   4   4        3.10        5.31      2.54 o 
   1   4   4       24.50       24.40      7.71 o 
   2   4   4        1.78       -1.51      5.69 o 
   3   4   4       33.38       48.33     17.40 o 
   4   4   4      249.63      337.46    194.08 o 
   5   4   4       62.98       38.52     14.79 o 
   6   4   4      464.97      453.48     98.53 o 
   7   4   4       43.69       91.10     34.91 o 
   8   4   4       22.80        7.70     13.53 o 
   9   4   4       17.85       25.30     16.33 o 
  10   4   4       72.60      108.91     44.89 o 
  11   4   4       46.60      123.48     53.60 o 
  12   4   4       16.00       18.55     18.87 o 
  13   4   4        0.69        1.75     11.43 o 
  14   4   4       44.62       16.95     16.68 o 
 -14   5   4        3.49       17.78     20.58 o 
 -13   5   4        9.96        6.46     11.25 o 
 -12   5   4        0.80        4.25     10.79 o 
 -11   5   4      109.86      166.75     63.91 o 
 -10   5   4       39.42       47.85     29.27 o 
  -9   5   4       10.41       11.11     10.64 o 
  -8   5   4       19.16        7.62      8.99 o 
  -7   5   4       99.79       91.35     30.55 o 
  -6   5   4       22.00       16.45      8.23 o 
  -5   5   4      237.88      237.76     33.23 o 
  -4   5   4       42.99       54.20     11.65 o 
  -3   5   4       13.28        3.54      6.59 o 
  -2   5   4       59.08       64.22     26.10 o 
  -1   5   4        2.30        3.25      7.63 o 
   0   5   4      109.41       75.84     39.21 o 
   1   5   4       55.51       26.97     24.36 o 
   2   5   4       86.35      109.85     37.13 o 
   3   5   4       53.66       63.17     28.79 o 
   4   5   4       49.66       36.34     19.31 o 
   5   5   4       37.18       40.30     19.51 o 
   6   5   4        3.64       -2.27     13.30 o 
   7   5   4       26.84       15.52     16.40 o 
   8   5   4        8.74       11.84     16.82 o 
   9   5   4        0.20       -1.13      8.16 o 
  10   5   4        7.72        5.83     10.30 o 
  -3   6   4       49.80       98.23     60.73 o 
 -23   1   5       58.20       82.90     31.17 o 
 -22   1   5       18.65       19.12     12.27 o 
 -21   1   5       49.06       41.82     16.07 o 
 -20   1   5        3.12        7.25      6.40 o 
 -19   1   5      148.41      158.74     28.51 o 
 -18   1   5        0.37        5.07      4.62 o 
 -17   1   5      140.21      136.71     22.14 o 
 -16   1   5        0.24        3.39      3.52 o 
 -15   1   5        9.46       17.83      6.93 o 
 -14   1   5        3.69        6.03      3.06 o 
 -13   1   5       42.44       43.81      6.59 o 
 -12   1   5        0.25        2.07      2.00 o 
 -11   1   5      446.25      549.11     44.51 o 
 -10   1   5     1181.69     1508.40    110.62 o 
  -9   1   5      383.83      362.01     23.37 o 
  -8   1   5       67.01       67.13      5.57 o 
  -7   1   5       34.36       62.06      5.86 o 
  -6   1   5       26.60       45.95      4.02 o 
  -5   1   5       75.13       76.67      8.13 o 
  -4   1   5     2003.32     1995.33    124.64 o 
  -3   1   5      100.64      125.67     11.15 o 
  -2   1   5     3379.74     3314.70    203.00 o 
  -1   1   5       49.23       48.56      4.29 o 
   0   1   5      112.29      136.56     34.04 o 
   1   1   5      198.31      239.15     14.04 o 
   2   1   5      386.19      408.84     41.63 o 
   3   1   5      339.79      387.45     39.27 o 
   4   1   5      685.78      674.52     42.17 o 
   5   1   5      607.96      721.92     54.50 o 
   6   1   5      329.86      464.35     44.29 o 
   7   1   5      287.81      235.39     39.26 o 
   8   1   5       16.89       25.82      5.07 o 
   9   1   5       17.67       20.83      4.86 o 
  10   1   5        4.86        5.84      3.66 o 
  11   1   5       18.62       19.13      7.24 o 
  12   1   5        9.55       18.46      7.84 o 
  13   1   5      100.40       71.96     19.03 o 
  14   1   5       79.99       82.61     20.01 o 
  15   1   5       14.16       18.90     10.56 o 
  16   1   5       23.03       44.53     15.96 o 
  17   1   5        7.60        2.18      5.73 o 
  18   1   5        0.50       -2.56      8.13 o 
  19   1   5        1.31       21.63     16.53 o 
 -22   2   5        2.19        3.88      6.90 o 
 -21   2   5       81.81       87.61     23.20 o 
 -20   2   5       13.36        7.11      7.22 o 
 -19   2   5       13.37        2.60      4.79 o 
 -18   2   5       31.92       25.96     11.54 o 
 -17   2   5      119.15       86.38     29.78 o 
 -16   2   5        1.47       -1.91      7.17 o 
 -15   2   5       17.56       20.95     11.32 o 
 -14   2   5      151.45      120.52     51.26 o 
 -13   2   5        3.93        3.20      2.88 o 
 -12   2   5        6.77       16.09      4.00 o 
 -11   2   5        2.98        2.10      2.57 o 
 -10   2   5       26.03       34.47      5.67 o 
  -9   2   5       17.74       18.97      3.64 o 
  -8   2   5      805.78      768.25     63.97 o 
  -7   2   5      178.91      116.98     31.52 o 
  -6   2   5        0.05       -0.46      1.48 o 
  -5   2   5      184.95      173.39     14.06 o 
  -4   2   5       99.57      104.35     14.63 o 
  -3   2   5       76.37       80.79      9.28 o 
  -2   2   5       89.55       85.28      9.62 o 
  -1   2   5      461.04      466.42     32.23 o 
   0   2   5        2.32        6.35      1.49 o 
   1   2   5       73.92       95.86      7.39 o 
   2   2   5      118.00       98.55      8.72 o 
   3   2   5        0.07        1.38      1.59 o 
   4   2   5        6.24        8.44      2.27 o 
   5   2   5       61.66       77.92      8.56 o 
   6   2   5       36.15       53.71      6.77 o 
   7   2   5       16.13       23.43      5.27 o 
   8   2   5      111.16      106.04     12.22 o 
   9   2   5        2.21        4.03      4.53 o 
  10   2   5       20.37       24.21     11.30 o 
  11   2   5      107.48      118.23     29.90 o 
  12   2   5       70.63       82.39     23.84 o 
  13   2   5        1.13        0.18      5.25 o 
  14   2   5       31.47       41.32     15.76 o 
  15   2   5        2.26        5.44      6.81 o 
  16   2   5        1.00       -0.07      5.01 o 
  17   2   5        0.55        2.73      6.54 o 
  18   2   5        0.17        8.10      9.64 o 
 -21   3   5        2.60       -0.81     10.61 o 
 -20   3   5       10.97        7.47      9.59 o 
 -19   3   5        0.02        4.28      5.33 o 
 -18   3   5        0.77       -0.91      3.70 o 
 -17   3   5        0.77        1.72      4.31 o 
 -16   3   5       34.13       21.37      7.90 o 
 -15   3   5       43.36       30.01     12.97 o 
 -14   3   5       36.67       15.16     18.48 o 
 -13   3   5       15.90        8.10     12.74 o 
 -12   3   5       28.71        6.60     18.56 o 
 -11   3   5        0.44       -2.18      2.18 o 
 -10   3   5        8.09       -0.45      7.40 o 
  -9   3   5       15.62       25.88      9.62 o 
  -8   3   5        6.86        9.51      3.97 o 
  -7   3   5        0.06       -1.55      1.78 o 
  -6   3   5       32.71       25.75      7.74 o 
  -5   3   5        8.95       20.71      3.60 o 
  -4   3   5      108.10       77.68     14.59 o 
  -3   3   5        4.85        4.35      1.89 o 
  -2   3   5      374.21      408.02     67.13 o 
  -1   3   5       14.73       19.11      3.41 o 
   0   3   5      154.78      117.27     18.16 o 
   1   3   5        2.14        4.64      2.19 o 
   2   3   5       20.56       31.53      8.17 o 
   3   3   5       26.25       25.57      5.97 o 
   4   3   5       72.72       86.64     15.49 o 
   5   3   5       63.89       75.07     15.01 o 
   6   3   5      282.86      255.18     47.02 o 
   7   3   5        0.04       -1.57      2.30 o 
   8   3   5      154.30      145.86     45.11 o 
   9   3   5        1.87        5.55      3.68 o 
  10   3   5       56.25       59.02     12.09 o 
  11   3   5       11.12       -1.38      6.29 o 
  12   3   5       35.98       57.77     20.77 o 
  13   3   5       24.82       20.95     12.80 o 
  14   3   5        4.08        0.58     10.80 o 
  15   3   5       29.09       31.30     18.71 o 
  16   3   5        0.08       -3.66      7.72 o 
 -18   4   5        0.01        6.10     10.94 o 
 -17   4   5       73.99       83.86     36.12 o 
 -16   4   5        3.73       15.31     17.43 o 
 -15   4   5        7.22        6.40     13.57 o 
 -14   4   5       35.67       79.05     65.33 o 
 -13   4   5       21.54       22.31     13.72 o 
 -12   4   5       11.82        5.74      8.80 o 
 -11   4   5       24.88       20.11     13.71 o 
 -10   4   5       53.20       34.84     18.98 o 
  -9   4   5        5.73       -5.38     16.06 o 
  -8   4   5      357.05      241.49     57.69 o 
  -7   4   5       15.22       23.14     11.94 o 
  -6   4   5      134.50      128.67     33.10 o 
  -5   4   5       13.09       13.95      4.90 o 
  -4   4   5        4.89        8.66      3.38 o 
  -3   4   5       61.95       60.51      7.15 o 
  -2   4   5       42.25       33.28      5.32 o 
  -1   4   5      127.20      108.07     15.34 o 
   0   4   5       20.37       35.53      6.18 o 
   1   4   5       79.30       84.89     17.58 o 
   2   4   5       11.70       13.44      6.52 o 
   3   4   5        9.86        6.44      7.68 o 
   4   4   5        1.70        4.92      6.94 o 
   5   4   5        6.04        1.67      6.53 o 
   6   4   5      160.97      134.50     45.80 o 
   7   4   5        2.53       -0.54      8.05 o 
   8   4   5        2.11        6.34      9.58 o 
   9   4   5        3.69       10.62     14.91 o 
  10   4   5        5.63        2.61      9.91 o 
  11   4   5        6.05        1.15     10.01 o 
  12   4   5        1.68        1.11     12.54 o 
  13   4   5        0.05        4.70     12.63 o 
 -14   5   5        7.34        9.90     16.37 o 
 -13   5   5       21.94       25.44     23.58 o 
 -12   5   5      144.75      183.80     70.56 o 
 -11   5   5       19.96       26.72     22.86 o 
 -10   5   5        0.44        1.93     10.49 o 
  -9   5   5        8.55        3.66      6.92 o 
  -8   5   5        4.33       -1.57      6.49 o 
  -7   5   5        0.21        0.52      2.86 o 
  -6   5   5        4.25        1.03      3.52 o 
  -5   5   5       65.27       52.59      9.77 o 
  -4   5   5        7.89       -0.08      9.29 o 
  -3   5   5        2.89        2.73      7.47 o 
  -2   5   5       49.73       70.96     28.14 o 
  -1   5   5        0.01       -2.61      8.27 o 
   0   5   5       87.33       48.50     49.00 o 
   1   5   5      132.30       79.41     67.55 o 
   2   5   5      632.13      689.33    144.86 o 
   3   5   5       15.96       34.18     20.60 o 
   4   5   5        3.46        3.25     17.89 o 
   5   5   5       23.28       40.46     25.66 o 
   6   5   5       18.33       31.89     21.74 o 
   7   5   5        0.03       -4.05     14.58 o 
   8   5   5       23.01        8.65     15.06 o 
   9   5   5        0.03        5.48     10.12 o 
 -24   0   6       10.82       22.75     19.77 o 
 -23   0   6        5.81       13.18     14.86 o 
 -22   0   6       22.17       30.23     20.06 o 
 -21   0   6        0.27        0.10      6.46 o 
 -20   0   6       14.99       20.13     15.84 o 
 -19   0   6       13.57       20.42     13.86 o 
 -18   0   6       21.46       32.74     14.10 o 
 -17   0   6      268.85      332.71     67.09 o 
 -16   0   6       87.42      115.93     50.67 o 
 -15   0   6        2.77        2.22      4.62 o 
 -14   0   6      457.29      307.51     40.54 o 
 -13   0   6       37.18       38.27      7.71 o 
 -12   0   6      130.09       76.97     16.25 o 
 -11   0   6        0.17        1.86      2.46 o 
 -10   0   6      255.66      247.63     46.00 o 
  -9   0   6       57.97       59.88     10.51 o 
  -8   0   6      748.03      503.44     45.46 o 
  -7   0   6     1087.75     1552.36    307.22 o 
  -6   0   6     2136.79     1556.69    335.09 o 
  -5   0   6       80.51       42.98      3.15 o 
  -4   0   6      894.95      880.42     92.58 o 
  -3   0   6     2621.68     3064.71    358.39 o 
  -2   0   6      584.55      616.97     76.64 o 
  -1   0   6     1643.27     1571.33    187.95 o 
   0   0   6      680.60      670.26     44.49 o 
   1   0   6     1775.69     1568.12    173.74 o 
   2   0   6      412.63      472.51     51.71 o 
   3   0   6      192.57      197.44     24.34 o 
   4   0   6       15.75       10.14      4.72 o 
   5   0   6      454.36      316.54     97.85 o 
   6   0   6      143.91      122.73     36.30 o 
   7   0   6        1.93        8.44      5.81 o 
   8   0   6       35.35       25.79      7.29 o 
   9   0   6      200.71      144.35     83.20 o 
  10   0   6        0.89        1.83      3.89 o 
  11   0   6      119.74      261.17     99.24 o 
  12   0   6      377.98      590.63    207.92 o 
  13   0   6      174.40      277.95     92.89 o 
  14   0   6       21.60       11.11     10.32 o 
  15   0   6      152.99      261.52    111.29 o 
  16   0   6        0.10        5.13      9.07 o 
  17   0   6       28.29       45.92     24.00 o 
  18   0   6       17.15       15.97     16.27 o 
 -24   1   6       10.55       -0.84     12.45 o 
 -23   1   6        3.20        5.64      9.38 o 
 -22   1   6       29.16       30.39     15.42 o 
 -21   1   6      108.15      110.21     27.06 o 
 -20   1   6        9.99        6.12      6.14 o 
 -19   1   6        0.21       -1.88      4.48 o 
 -18   1   6       43.26       44.77     13.04 o 
 -17   1   6        7.08        0.07      4.06 o 
 -16   1   6        0.49       -0.70      5.27 o 
 -15   1   6       46.59       54.56     10.61 o 
 -14   1   6       14.06       16.22      3.90 o 
 -13   1   6      147.77      160.73     14.72 o 
 -12   1   6       31.79       32.32      4.06 o 
 -11   1   6      120.23      136.08     11.68 o 
 -10   1   6       62.97       54.24      5.33 o 
  -9   1   6       47.67       65.63      5.64 o 
  -8   1   6        2.03        2.21      1.06 o 
  -7   1   6      667.67      673.05     75.02 o 
  -6   1   6        0.08        1.19      1.20 o 
  -5   1   6      125.11      122.88      9.04 o 
  -4   1   6       39.37       47.10      3.50 o 
  -3   1   6       35.93       26.32      2.53 o 
  -2   1   6      623.55      561.34     31.10 o 
  -1   1   6        0.19        2.04      1.00 o 
   0   1   6      153.60      232.73     26.07 o 
   1   1   6      622.97      877.76     96.73 o 
   2   1   6      478.69      543.01     38.84 o 
   3   1   6      118.73      106.26     11.65 o 
   4   1   6      169.30      211.64     15.29 o 
   5   1   6        3.23        2.03      1.41 o 
   6   1   6       73.14       70.48     10.43 o 
   7   1   6       63.09       84.20      8.25 o 
   8   1   6       19.93       28.01      6.09 o 
   9   1   6      253.55      275.76     28.24 o 
  10   1   6       24.32       28.59      9.10 o 
  11   1   6       62.61       82.54     19.12 o 
  12   1   6        0.60        2.24      4.62 o 
  13   1   6        0.02       -0.47      6.85 o 
  14   1   6        0.35        0.52      7.35 o 
  15   1   6        0.05        3.27      6.17 o 
  16   1   6      160.76      228.35     57.60 o 
  17   1   6       54.84      112.16     36.52 o 
  18   1   6        5.38        5.41      9.21 o 
 -23   2   6        4.25        9.67      9.49 o 
 -22   2   6       61.99       60.52     21.30 o 
 -21   2   6        5.74        3.25      6.30 o 
 -20   2   6        4.11       -3.48      5.85 o 
 -19   2   6        4.21        5.17      6.42 o 
 -18   2   6       37.94       35.86     14.32 o 
 -17   2   6       20.97       10.75     14.15 o 
 -16   2   6       42.37       53.37     10.86 o 
 -15   2   6       17.49       22.59      8.70 o 
 -14   2   6      171.90      201.50     37.57 o 
 -13   2   6        4.30        3.07      2.62 o 
 -12   2   6        2.20        1.22      1.97 o 
 -11   2   6        2.42        4.29      2.63 o 
 -10   2   6      398.18      392.79     31.61 o 
  -9   2   6        2.54        1.56      1.88 o 
  -8   2   6      601.63      643.53     53.54 o 
  -7   2   6      205.23      199.48     20.80 o 
  -6   2   6       29.04       34.78      3.92 o 
  -5   2   6      157.52      207.35     23.69 o 
  -4   2   6      206.07      187.19     28.42 o 
  -3   2   6       95.10       79.00      6.75 o 
  -2   2   6       28.29       39.93      4.70 o 
  -1   2   6      219.80      236.97     23.07 o 
   0   2   6        9.29       20.82      3.22 o 
   1   2   6      721.25     1038.70    122.33 o 
   2   2   6      191.82      238.64     36.32 o 
   3   2   6      396.46      478.24     58.98 o 
   4   2   6        5.81       18.73      3.84 o 
   5   2   6      176.16      216.31     22.24 o 
   6   2   6       59.51       81.91     15.73 o 
   7   2   6        4.07        6.81      2.89 o 
   8   2   6       11.82       38.56     14.27 o 
   9   2   6      112.38      161.53     28.11 o 
  10   2   6        1.81       -3.65      6.03 o 
  11   2   6        0.08       -3.70      5.53 o 
  12   2   6        0.98        3.15      6.32 o 
  13   2   6       64.82       63.87     17.45 o 
  14   2   6       14.29       21.02     10.92 o 
  15   2   6        0.06        5.91      7.38 o 
  16   2   6        0.25       -1.93      5.98 o 
  17   2   6        7.16       13.19     12.42 o 
 -21   3   6        9.95       24.45     12.87 o 
 -20   3   6       34.82        5.53      9.00 o 
 -19   3   6        4.07       10.13      7.81 o 
 -18   3   6       11.79        5.63      5.92 o 
 -17   3   6        3.90        7.74      5.74 o 
 -16   3   6        4.96       14.17      5.81 o 
 -15   3   6      100.74      153.41     23.92 o 
 -14   3   6      167.77      146.45     33.86 o 
 -13   3   6        6.57       13.16      6.45 o 
 -12   3   6      219.43      195.54     56.12 o 
 -11   3   6      103.83       83.08     25.84 o 
 -10   3   6        1.44        5.37      3.33 o 
  -9   3   6       21.53       20.28      3.90 o 
  -8   3   6       45.99       39.64      6.02 o 
  -7   3   6      255.72      238.69     35.22 o 
  -6   3   6      491.20      440.06     70.40 o 
  -5   3   6      185.48      201.77     21.19 o 
  -4   3   6      236.75      231.11     20.58 o 
  -3   3   6      308.31      336.73     29.65 o 
  -2   3   6       19.40       21.49      4.17 o 
  -1   3   6        3.76        9.98      2.80 o 
   0   3   6      147.08      152.56     14.96 o 
   1   3   6      102.22      109.89     15.36 o 
   2   3   6       13.17       14.99      4.32 o 
   3   3   6       94.39       73.58     17.92 o 
   4   3   6        0.72        1.74      2.52 o 
   5   3   6        4.61        8.76      3.31 o 
   6   3   6        2.85        3.53      2.86 o 
   7   3   6       39.57       44.34      8.15 o 
   8   3   6        3.46        1.08      3.20 o 
   9   3   6       38.42       31.52     18.60 o 
  10   3   6       39.85       50.04     20.82 o 
  11   3   6       41.82       77.89     26.68 o 
  12   3   6       37.66       54.88     25.46 o 
  13   3   6        2.27       -3.24      7.43 o 
  14   3   6        0.29       -3.97      8.09 o 
  15   3   6       72.99       37.18     19.41 o 
 -18   4   6       16.65       31.87     22.48 o 
 -17   4   6       12.27       15.73     23.31 o 
 -16   4   6       23.46       39.15     25.77 o 
 -15   4   6       13.13        5.67     10.71 o 
 -14   4   6        1.37        4.67     11.35 o 
 -13   4   6        0.03       -2.31     12.43 o 
 -12   4   6       11.72       16.02     11.57 o 
 -11   4   6        8.17       28.19     15.28 o 
 -10   4   6      133.41      131.32     70.09 o 
  -9   4   6      106.23       69.70     47.95 o 
  -8   4   6        8.63       12.40      4.61 o 
  -7   4   6       37.11       52.36     12.91 o 
  -6   4   6       47.06       38.01     11.93 o 
  -5   4   6       82.53       86.71     10.82 o 
  -4   4   6       74.79       82.63     12.36 o 
  -3   4   6      216.35      165.99     37.52 o 
  -2   4   6       57.24       57.78     10.76 o 
  -1   4   6        0.04        1.27      2.59 o 
   0   4   6       79.04       78.63     10.59 o 
   1   4   6        2.62        4.61      6.36 o 
   2   4   6       59.88       68.70     22.36 o 
   3   4   6        2.09        4.84      7.08 o 
   4   4   6      124.14       84.03     34.01 o 
   5   4   6      141.57      159.25     42.77 o 
   6   4   6        3.93       12.41     11.14 o 
   7   4   6       10.02        4.11      7.98 o 
   8   4   6       14.00       19.31     18.82 o 
   9   4   6        6.91        5.54     10.15 o 
  10   4   6        4.73       -4.62     11.15 o 
  11   4   6       74.06      115.88     51.67 o 
  12   4   6       31.00       84.85     37.52 o 
  13   4   6       19.83       58.86     65.18 o 
 -14   5   6        0.61        9.04     16.53 o 
 -13   5   6       28.06       10.07     21.87 o 
 -12   5   6       26.40       30.08     26.18 o 
 -11   5   6       27.00       38.61     26.15 o 
 -10   5   6        8.82       15.89     15.27 o 
  -9   5   6        0.36        0.83      3.31 o 
  -8   5   6        5.17        4.18      3.88 o 
  -7   5   6       15.85       26.23      8.90 o 
  -6   5   6       12.45       12.43      4.88 o 
  -5   5   6        1.20        0.95      5.81 o 
  -4   5   6        0.30        0.43      8.30 o 
  -3   5   6        8.32        4.08      8.60 o 
  -2   5   6       17.15       24.95     15.65 o 
  -1   5   6       27.35       14.39     18.28 o 
   0   5   6      143.42      172.61     62.13 o 
   1   5   6       17.90       29.25     15.97 o 
   2   5   6       13.50       10.47     13.37 o 
   3   5   6       23.25       40.87     19.65 o 
   4   5   6       58.27       76.12     37.72 o 
   5   5   6        3.43        7.46     11.73 o 
   6   5   6        0.11       -0.75     12.89 o 
   7   5   6        2.37        3.11     19.31 o 
   8   5   6        2.14        1.37     10.57 o 
 -24   1   7        2.85       12.05     13.18 o 
 -23   1   7        2.62       12.54     12.30 o 
 -22   1   7        6.66        4.67      6.39 o 
 -21   1   7        3.26        4.37      6.26 o 
 -20   1   7       38.62       34.01     11.93 o 
 -19   1   7       56.79       60.69     14.54 o 
 -18   1   7        9.10       15.14      7.67 o 
 -17   1   7      138.51      168.16     27.98 o 
 -16   1   7        0.91        6.22      4.92 o 
 -15   1   7      344.75      295.94     31.21 o 
 -14   1   7      195.62      207.41     19.99 o 
 -13   1   7      124.07       94.05      8.44 o 
 -12   1   7      168.62      193.47     14.27 o 
 -11   1   7       67.71       63.44      5.69 o 
 -10   1   7       78.13       82.15      8.65 o 
  -9   1   7      179.41      169.31     15.99 o 
  -8   1   7      896.82     1011.05     59.98 o 
  -7   1   7       69.63       54.96      5.69 o 
  -6   1   7        2.03        5.42      1.29 o 
  -5   1   7      477.46      496.64     49.04 o 
  -4   1   7       63.51       71.35      5.71 o 
  -3   1   7      176.08      162.40     12.28 o 
  -2   1   7        1.65        0.65      0.67 o 
  -1   1   7      256.67      238.06     26.15 o 
   0   1   7       29.64       67.73      7.78 o 
   1   1   7      127.52      155.19     19.89 o 
   2   1   7        0.33        3.94      1.55 o 
   3   1   7      274.77      354.72     36.97 o 
   4   1   7       54.10       45.52      6.21 o 
   5   1   7       80.78      106.86      8.72 o 
   6   1   7      119.60       99.23     19.84 o 
   7   1   7      461.31      402.86     37.65 o 
   8   1   7      165.25      199.00     25.31 o 
   9   1   7      118.12      178.57     27.42 o 
  10   1   7       24.14       23.35     10.39 o 
  11   1   7        1.64        2.15      4.87 o 
  12   1   7        9.98       14.73      8.37 o 
  13   1   7        0.22        0.94      6.34 o 
  14   1   7       85.20       79.80     23.54 o 
  15   1   7       17.90        8.16      8.99 o 
  16   1   7       16.16       26.41     15.75 o 
  17   1   7        9.46       14.35     13.23 o 
 -23   2   7        2.22        2.11      6.92 o 
 -22   2   7        0.00       -1.28      3.86 o 
 -21   2   7        1.25        5.12      4.95 o 
 -20   2   7       20.07       18.39      7.33 o 
 -19   2   7        2.87        0.40      3.40 o 
 -18   2   7       28.26       31.49      9.64 o 
 -17   2   7       34.07       32.47     10.12 o 
 -16   2   7        1.24       -3.50      4.20 o 
 -15   2   7        0.51        0.47      3.54 o 
 -14   2   7       42.28       45.82     11.16 o 
 -13   2   7       98.73       77.89      9.38 o 
 -12   2   7      828.62      976.97     82.20 o 
 -11   2   7      646.90      640.51     65.42 o 
 -10   2   7       29.25       24.86      4.55 o 
  -9   2   7        4.62        7.56      2.55 o 
  -8   2   7      435.69      636.94     46.02 o 
  -7   2   7       78.46      101.28      9.70 o 
  -6   2   7       28.90       29.79      4.76 o 
  -5   2   7       31.92       33.31      3.99 o 
  -4   2   7       87.58       80.84     15.06 o 
  -3   2   7       32.28       38.37      4.07 o 
  -2   2   7        9.99       12.05      3.29 o 
  -1   2   7        2.97        6.00      1.76 o 
   0   2   7       55.32       62.86      6.14 o 
   1   2   7       23.04       15.13      6.10 o 
   2   2   7      320.07      387.23     48.75 o 
   3   2   7      457.99      556.78     88.37 o 
   4   2   7      126.51      163.73     19.72 o 
   5   2   7      372.46      526.93     47.08 o 
   6   2   7       54.65       65.78      8.87 o 
   7   2   7      197.00      180.55     35.56 o 
   8   2   7        4.95        2.75      4.41 o 
   9   2   7       24.49       27.18     11.84 o 
  10   2   7       62.80       62.19     22.09 o 
  11   2   7      173.87      216.71     43.02 o 
  12   2   7      101.80      134.74     32.01 o 
  13   2   7       13.36       11.41      7.95 o 
  14   2   7       42.23       30.44     24.34 o 
  15   2   7        5.67        8.00      8.55 o 
  16   2   7       12.76        7.94     10.54 o 
 -21   3   7       10.87        1.05      8.28 o 
 -20   3   7        0.52        8.31     11.22 o 
 -19   3   7       32.63       23.73     15.50 o 
 -18   3   7       42.02       80.01     17.40 o 
 -17   3   7        0.46        0.12      3.96 o 
 -16   3   7       56.35       56.88     12.34 o 
 -15   3   7       23.61       18.09      7.31 o 
 -14   3   7        0.05        0.81      3.37 o 
 -13   3   7       80.31       76.26     17.84 o 
 -12   3   7        0.15        3.82      4.04 o 
 -11   3   7       97.79       60.49     20.77 o 
 -10   3   7        8.83        8.09      3.56 o 
  -9   3   7       84.51       78.92      9.65 o 
  -8   3   7      294.62      207.68     65.20 o 
  -7   3   7      458.75      417.61     56.46 o 
  -6   3   7        2.05        1.20      2.34 o 
  -5   3   7      264.77      168.02     35.95 o 
  -4   3   7       10.06       23.62      4.10 o 
  -3   3   7      124.38      141.35     13.44 o 
  -2   3   7       78.50       52.59     10.39 o 
  -1   3   7        4.41        9.46      3.25 o 
   0   3   7       30.99       22.94      4.69 o 
   1   3   7       28.85       20.58      5.07 o 
   2   3   7        0.50        1.23      1.33 o 
   3   3   7       91.02       69.44     12.41 o 
   4   3   7        2.60        5.13      3.86 o 
   5   3   7        3.25        3.44      4.02 o 
   6   3   7        1.53        0.28      2.32 o 
   7   3   7      153.96      160.48     38.45 o 
   8   3   7       45.56       65.99     36.88 o 
   9   3   7       14.85       43.77     19.02 o 
  10   3   7        6.99        4.15      8.73 o 
  11   3   7       23.25       52.88     24.18 o 
  12   3   7        3.25        9.17     11.69 o 
  13   3   7       14.58       12.43     13.90 o 
  14   3   7       10.75        1.31     12.62 o 
  15   3   7       11.09       26.74     23.23 o 
 -19   4   7       18.70        7.02     17.39 o 
 -18   4   7       11.64        6.26     11.32 o 
 -17   4   7       56.28       47.78     26.44 o 
 -16   4   7        0.55        2.54     11.31 o 
 -15   4   7        0.21       10.92     13.94 o 
 -14   4   7        5.14       12.59     15.69 o 
 -13   4   7        5.14       -0.28      7.32 o 
 -12   4   7       17.64       13.24     10.54 o 
 -11   4   7        0.21        3.51      8.91 o 
 -10   4   7        5.92        4.94      9.55 o 
  -9   4   7       11.45        9.05      6.14 o 
  -8   4   7      125.60      128.12     23.52 o 
  -7   4   7       62.64       89.93     29.45 o 
  -6   4   7       30.64       35.00      5.74 o 
  -5   4   7       22.30       24.97      5.14 o 
  -4   4   7      101.96      133.07     17.91 o 
  -3   4   7      537.16      409.06     84.93 o 
  -2   4   7       60.77       57.28     13.50 o 
  -1   4   7      398.76      324.94     86.35 o 
   0   4   7       77.40      126.39     29.82 o 
   1   4   7        0.51        0.89      5.51 o 
   2   4   7        1.23        3.74      6.47 o 
   3   4   7        7.03       -4.66      8.35 o 
   4   4   7       29.26       21.32     16.76 o 
   5   4   7       27.61       42.93     22.91 o 
   6   4   7       47.10       64.42     22.86 o 
   7   4   7        5.41       18.65     14.06 o 
   8   4   7        0.94        5.90     13.37 o 
   9   4   7        0.02        4.28     11.42 o 
  10   4   7       17.65        8.49     28.81 o 
  11   4   7        0.88       -2.37     11.57 o 
  12   4   7        8.89       16.16     17.00 o 
 -14   5   7       20.65       17.00     22.06 o 
 -13   5   7        9.88        1.71     10.29 o 
 -12   5   7       37.86       30.87     24.53 o 
 -11   5   7      149.01      219.51     73.90 o 
 -10   5   7        6.63        0.53      5.39 o 
  -9   5   7        6.46        1.85      4.50 o 
  -8   5   7       50.24       33.77      9.29 o 
  -7   5   7       41.35       28.11     15.53 o 
  -6   5   7        0.22        7.25      8.89 o 
  -5   5   7       26.40       13.24     11.69 o 
  -4   5   7       12.13       10.46     11.39 o 
  -3   5   7       20.95       30.51     19.03 o 
  -2   5   7       12.22       33.65     18.77 o 
  -1   5   7        7.74       14.04     10.85 o 
   0   5   7       84.78      105.52     33.65 o 
   1   5   7       33.73       47.57     20.43 o 
   2   5   7       37.85       42.60     18.71 o 
   3   5   7       65.63       67.35     36.74 o 
   4   5   7       11.38       17.51     16.42 o 
   5   5   7        7.39        6.50     13.44 o 
   6   5   7        0.03       -0.06     12.48 o 
   7   5   7       90.31      116.60     50.28 o 
   8   5   7        4.19       19.18     46.54 o 
 -24   0   8        0.43       -7.50     12.72 o 
 -23   0   8      108.02      169.17     59.29 o 
 -22   0   8       46.18       59.96     26.36 o 
 -21   0   8       22.80       26.84     15.77 o 
 -20   0   8      197.80      328.73     76.11 o 
 -19   0   8      755.64     1039.07    198.78 o 
 -18   0   8        0.96        8.45      7.09 o 
 -17   0   8      418.55      508.38     83.02 o 
 -16   0   8      486.36      638.89     80.38 o 
 -15   0   8        8.14        7.56      3.53 o 
 -14   0   8        4.35        0.91      2.01 o 
 -13   0   8      331.66      411.11     42.44 o 
 -12   0   8      442.70      357.77    163.91 o 
 -11   0   8       96.12      135.13     17.50 o 
 -10   0   8        2.19        6.65      2.32 o 
  -9   0   8       24.91       19.74      3.34 o 
  -8   0   8       37.39       25.33      6.95 o 
  -7   0   8      107.96      145.50     14.69 o 
  -5   0   8      826.94     1031.16    128.35 o 
  -4   0   8      474.04      415.21     55.69 o 
  -3   0   8      813.32      933.82    134.08 o 
  -2   0   8       87.03       92.78     14.51 o 
  -1   0   8       64.68       80.22     14.97 o 
   0   0   8       10.82        8.96      1.42 o 
   1   0   8      159.81      152.53     16.62 o 
   2   0   8      553.56      116.11     46.74 o 
   3   0   8      607.14     1028.06     91.21 o 
   4   0   8      169.01      171.14     19.94 o 
   5   0   8      385.99      398.04     71.68 o 
   6   0   8      235.11      258.38     37.13 o 
   7   0   8       90.08       85.48     12.98 o 
   8   0   8      372.25      527.17     68.27 o 
   9   0   8      324.57      473.15     65.07 o 
  10   0   8       27.20       34.07     14.54 o 
  11   0   8      351.07      315.45    100.49 o 
  12   0   8      502.77      730.28    170.50 o 
  13   0   8       54.34       89.94     30.18 o 
  14   0   8        7.17       39.53     20.49 o 
  15   0   8        0.56        4.89     10.10 o 
  16   0   8       45.56      103.55     42.41 o 
  17   0   8       49.39       71.48     36.07 o 
 -24   1   8        2.55        1.10      7.33 o 
 -23   1   8      123.46       65.93     21.58 o 
 -22   1   8        0.64        1.35      4.42 o 
 -21   1   8        3.33       -0.71      4.30 o 
 -20   1   8       51.84       43.34     12.60 o 
 -19   1   8       28.16       27.74      8.17 o 
 -18   1   8       15.67       14.65      5.48 o 
 -17   1   8       38.81       42.35      8.70 o 
 -16   1   8       45.28       47.27      8.78 o 
 -15   1   8      334.13      362.08     32.34 o 
 -14   1   8       37.32       43.86      6.19 o 
 -13   1   8      306.96      244.12     18.60 o 
 -12   1   8      167.34      181.36     13.49 o 
 -11   1   8        0.00        1.47      1.02 o 
 -10   1   8       17.95       18.57      2.20 o 
  -9   1   8        5.08        7.93      1.58 o 
  -8   1   8      785.18      843.13     50.36 o 
  -7   1   8      469.91      422.63     38.73 o 
  -6   1   8       40.64       32.73      2.40 o 
  -5   1   8       15.25       15.50      1.58 o 
  -4   1   8       26.20       22.05      2.37 o 
  -3   1   8        8.77       12.89      1.30 o 
  -2   1   8       92.49       94.18      5.70 o 
  -1   1   8      441.94      523.22     36.18 o 
   0   1   8      254.11      247.24     13.75 o 
   1   1   8      325.59      327.51     21.82 o 
   2   1   8        7.51       13.45      2.64 o 
   3   1   8        4.57        2.23      2.18 o 
   4   1   8      179.16      147.80     46.19 o 
   5   1   8      445.96      446.04     72.75 o 
   6   1   8       99.81      134.89     14.25 o 
   7   1   8       48.30       39.92      7.44 o 
   8   1   8      235.41      217.17     33.63 o 
   9   1   8      192.35      186.22     51.33 o 
  10   1   8       69.91       79.34     17.20 o 
  11   1   8       17.69       14.25      6.43 o 
  12   1   8      114.52      136.63     26.15 o 
  13   1   8        0.02        3.20      5.64 o 
  14   1   8        1.06        2.15      7.57 o 
  15   1   8       50.71       52.30     22.90 o 
  16   1   8       44.18       53.29     21.98 o 
  17   1   8        8.30        7.02     12.56 o 
 -23   2   8       29.58       36.70     14.93 o 
 -22   2   8        3.62        5.53      6.48 o 
 -21   2   8       49.92       58.54     17.82 o 
 -20   2   8       17.45       30.30     11.63 o 
 -19   2   8        4.03        6.97      5.88 o 
 -18   2   8        7.76       17.67      8.09 o 
 -17   2   8       24.47       38.46     10.55 o 
 -16   2   8        0.40        6.70      5.44 o 
 -15   2   8       67.68       78.38     14.60 o 
 -14   2   8        0.76       -1.46      2.80 o 
 -13   2   8       45.96       51.76      7.26 o 
 -12   2   8        4.37        4.59      2.73 o 
 -11   2   8      473.32      504.98     40.40 o 
 -10   2   8      315.70      266.21     33.68 o 
  -9   2   8      287.97      363.90     36.33 o 
  -8   2   8       90.09      141.91     13.95 o 
  -7   2   8       81.64       84.59     10.93 o 
  -6   2   8        0.20        0.25      1.13 o 
  -5   2   8        9.16       13.21      2.52 o 
  -4   2   8      663.25      712.40     56.30 o 
  -3   2   8      153.56       84.84     20.20 o 
  -2   2   8        2.40        0.18      1.14 o 
  -1   2   8       15.41       19.47      5.44 o 
   0   2   8       86.98       84.69     14.56 o 
   1   2   8       55.54       46.92      9.80 o 
   2   2   8        7.88       13.85      4.00 o 
   3   2   8      245.19      236.43     25.96 o 
   4   2   8      282.27      223.21     35.94 o 
   5   2   8       87.61       71.56     10.17 o 
   6   2   8        0.17        1.14      2.30 o 
   7   2   8        0.84        3.92      5.70 o 
   8   2   8        7.43        3.05      4.88 o 
   9   2   8        0.86        2.57      4.72 o 
  10   2   8       73.46       67.64     17.61 o 
  11   2   8        0.27        2.04      5.37 o 
  12   2   8       10.72       27.40     12.73 o 
  13   2   8       49.65      101.23     30.25 o 
  14   2   8        0.21       -4.86      7.62 o 
  15   2   8        9.36       11.98     10.71 o 
  16   2   8       21.66        5.01     16.97 o 
 -21   3   8        0.01        2.81      7.26 o 
 -20   3   8        3.01       13.72     12.66 o 
 -19   3   8       17.41       22.59     10.39 o 
 -18   3   8       52.77       42.25     12.73 o 
 -17   3   8        3.93        3.92      5.16 o 
 -16   3   8      216.90      188.38     96.89 o 
 -15   3   8       14.14        2.82      5.27 o 
 -14   3   8       45.89       36.43     10.53 o 
 -13   3   8       68.39       79.17     16.92 o 
 -12   3   8        6.45       13.52      5.18 o 
 -11   3   8       26.09       24.83      7.04 o 
 -10   3   8       23.09       26.03      6.56 o 
  -9   3   8        3.11        1.21      2.26 o 
  -8   3   8       54.76       37.47     13.27 o 
  -7   3   8       52.04       65.55     10.52 o 
  -6   3   8      317.53      345.52     44.62 o 
  -5   3   8       83.00       80.59      9.48 o 
  -4   3   8      465.45      652.30     71.98 o 
  -3   3   8      408.94      633.98     60.55 o 
  -2   3   8        2.54        2.38      2.41 o 
  -1   3   8      701.52      708.36    185.81 o 
   0   3   8      673.18      932.31    182.80 o 
   1   3   8       91.85       82.96     18.84 o 
   2   3   8        3.82        7.42      2.84 o 
   3   3   8       16.09       17.85      4.76 o 
   4   3   8        9.27       31.16      8.82 o 
   5   3   8      158.19      217.86     54.06 o 
   6   3   8        0.00        1.87      7.41 o 
   7   3   8       16.07       10.93      9.93 o 
   8   3   8        2.24       12.74     10.95 o 
   9   3   8        5.12        7.02      8.71 o 
  10   3   8       47.93       93.06     34.34 o 
  11   3   8        1.27        3.59     11.07 o 
  12   3   8        3.93       -2.77      8.73 o 
  13   3   8       24.24       24.31     28.03 o 
  14   3   8       23.21       33.84     17.21 o 
 -19   4   8        8.73        0.31     10.52 o 
 -18   4   8       16.50       12.43     15.11 o 
 -17   4   8        0.16       -0.77     10.62 o 
 -16   4   8       43.27        9.47     29.04 o 
 -15   4   8       19.96       11.43     24.44 o 
 -14   4   8       11.02        3.39      8.66 o 
 -13   4   8        5.56        3.73      9.34 o 
 -12   4   8       42.86       37.81     17.46 o 
 -11   4   8        0.04       -3.24      3.85 o 
 -10   4   8        6.83        5.60      6.65 o 
  -9   4   8      108.99      193.50     38.35 o 
  -8   4   8      228.09      184.87     54.40 o 
  -7   4   8        0.16        2.92      3.68 o 
  -6   4   8       90.67       94.40     16.56 o 
  -5   4   8      341.03      271.38    134.44 o 
  -4   4   8        0.02       -1.13      4.17 o 
  -3   4   8        0.25        3.05      6.04 o 
  -2   4   8      133.81      191.03     30.13 o 
  -1   4   8        1.71       10.45      5.72 o 
   0   4   8        4.05       -0.37      5.73 o 
   1   4   8        9.64        5.49      8.34 o 
   2   4   8       38.04       76.70     28.22 o 
   3   4   8      121.94      155.90     46.78 o 
   4   4   8       40.95       61.68     28.96 o 
   5   4   8       45.02       57.54     38.90 o 
   6   4   8      137.11      138.68     43.03 o 
   7   4   8        1.30        1.45      9.33 o 
   8   4   8       25.54       12.16     11.98 o 
   9   4   8       19.99        9.64     29.24 o 
  10   4   8        4.23        1.66      9.89 o 
  11   4   8        1.78        6.01     11.98 o 
 -14   5   8        0.84       -0.15      1.79 o 
 -13   5   8       13.18        0.90      9.75 o 
 -12   5   8       33.83        7.65     10.85 o 
 -11   5   8       10.38        5.42     20.46 o 
 -10   5   8        5.77       15.62      8.87 o 
  -9   5   8      117.89       77.88     60.34 o 
  -8   5   8       82.02       77.25     26.79 o 
  -7   5   8        4.25        4.06      8.03 o 
  -6   5   8        5.71        5.46     10.91 o 
  -5   5   8      111.38      147.58     51.14 o 
  -4   5   8        1.90       -1.33     10.13 o 
  -3   5   8       36.39       50.44     23.03 o 
  -2   5   8        1.59        2.37      9.11 o 
  -1   5   8       42.38       60.82     24.46 o 
   0   5   8       66.38      105.21     34.65 o 
   1   5   8        0.20       -3.82     12.55 o 
   2   5   8      244.35      171.82     79.21 o 
   3   5   8        1.67       -0.74      8.96 o 
   4   5   8        1.44       -2.68     10.46 o 
   5   5   8       27.70       43.79     23.83 o 
   6   5   8        7.70        3.63     10.60 o 
 -24   1   9       31.54       51.15     17.78 o 
 -23   1   9       68.69       74.43     16.04 o 
 -22   1   9       14.98       23.12      8.65 o 
 -21   1   9      302.09      346.71     51.84 o 
 -20   1   9        1.03        8.13      5.86 o 
 -19   1   9       37.75       65.32     15.72 o 
 -18   1   9       93.74      128.72     23.03 o 
 -17   1   9      119.81      146.16     22.19 o 
 -16   1   9      227.19      130.11     30.86 o 
 -15   1   9       75.78       64.39      8.39 o 
 -14   1   9       50.28       41.27      5.20 o 
 -13   1   9      322.95      394.04     29.34 o 
 -12   1   9        1.62       -0.09      1.30 o 
 -11   1   9      150.94      165.34     14.66 o 
 -10   1   9      168.79      187.07     25.46 o 
  -9   1   9       17.91       14.21      3.79 o 
  -8   1   9        3.98        1.22      0.80 o 
  -7   1   9        0.94        1.01      0.65 o 
  -6   1   9      324.81      268.62     18.78 o 
  -5   1   9      116.40       83.71     26.41 o 
  -4   1   9        6.76        4.55      4.83 o 
  -3   1   9      227.23      227.42     20.91 o 
  -2   1   9      291.75      357.84     30.36 o 
  -1   1   9       34.77       46.46      3.74 o 
   0   1   9       65.40       62.09      7.85 o 
   1   1   9       68.26      149.32     30.29 o 
   2   1   9      192.96      169.92     26.53 o 
   3   1   9       36.53       62.17      6.30 o 
   4   1   9       19.38        9.20      6.82 o 
   5   1   9       22.68        9.22      6.63 o 
   6   1   9      441.87      445.09     64.43 o 
   7   1   9       47.81       45.50      6.97 o 
   8   1   9      202.68      293.98     33.31 o 
   9   1   9       58.35       66.72     15.97 o 
  10   1   9        0.66        3.93      4.55 o 
  11   1   9       33.69       46.68     11.73 o 
  12   1   9       69.33      134.51     27.51 o 
  13   1   9       14.05        7.59     10.06 o 
  14   1   9       56.93       89.97     27.25 o 
  15   1   9        8.60       18.33     15.02 o 
 -23   2   9        1.27        3.60      6.71 o 
 -22   2   9        7.17       14.50      9.50 o 
 -21   2   9       16.04       32.93     13.48 o 
 -20   2   9        9.08        7.17      6.59 o 
 -19   2   9       86.92       85.65     18.31 o 
 -18   2   9       37.89       32.27     10.18 o 
 -17   2   9       62.57       61.96     11.54 o 
 -16   2   9       50.47       64.66     12.42 o 
 -15   2   9        0.07       -0.27      2.51 o 
 -14   2   9        6.13        6.67      2.88 o 
 -13   2   9      186.58      217.93     22.86 o 
 -12   2   9      150.39      144.20     18.75 o 
 -11   2   9      143.74      138.30     14.94 o 
 -10   2   9      444.45      514.04     47.60 o 
  -9   2   9      157.28      197.91     27.90 o 
  -8   2   9       66.48       71.91      7.25 o 
  -7   2   9        6.22       13.66      2.71 o 
  -6   2   9      681.16     1249.21    117.17 o 
  -5   2   9        4.55        6.06      2.01 o 
  -4   2   9        1.01        0.52      1.45 o 
  -3   2   9       20.08       48.58      4.87 o 
  -2   2   9      956.59      337.66    368.44 o 
  -1   2   9      295.68      396.27     40.39 o 
   0   2   9        0.64        5.23      2.69 o 
   1   2   9      217.40      165.89     84.35 o 
   2   2   9      236.36      192.35     53.27 o 
   3   2   9        6.29        7.87      2.93 o 
   4   2   9       10.53       13.80      5.04 o 
   5   2   9        3.38        1.11      2.57 o 
   6   2   9       11.18       13.45      4.62 o 
   7   2   9       14.47       15.17      9.66 o 
   8   2   9      198.87      243.30     43.53 o 
   9   2   9      121.27       94.17     67.94 o 
  10   2   9        0.25       -0.56      3.57 o 
  11   2   9        9.97       19.46      7.84 o 
  12   2   9       22.55        7.92      7.59 o 
  13   2   9       51.73       61.14     28.00 o 
  14   2   9        0.99        8.79      9.50 o 
 -21   3   9       21.19       12.67     11.85 o 
 -20   3   9        6.46       10.24     10.73 o 
 -19   3   9        1.96        8.65      6.75 o 
 -18   3   9        5.47        4.14      5.88 o 
 -17   3   9       81.82      113.87     26.64 o 
 -16   3   9        3.71        8.47      6.71 o 
 -15   3   9       39.33       52.59     15.68 o 
 -14   3   9        0.08        2.13      3.23 o 
 -13   3   9       28.24       44.16     10.46 o 
 -12   3   9       18.50       20.67      6.43 o 
 -11   3   9       23.41       37.27     10.08 o 
 -10   3   9       18.38       18.87      4.87 o 
  -9   3   9      137.90      223.72     27.35 o 
  -8   3   9       81.50      101.27     15.85 o 
  -7   3   9      129.39      127.32     14.65 o 
  -6   3   9      743.37      849.44     78.84 o 
  -5   3   9        1.11        0.01      2.28 o 
  -4   3   9       87.34      102.22     16.64 o 
  -3   3   9       71.63       76.71     20.31 o 
  -2   3   9       10.92       12.72      3.77 o 
  -1   3   9       80.19      113.25     22.87 o 
   0   3   9       55.40       90.40     14.47 o 
   1   3   9        0.04        0.93      2.24 o 
   2   3   9      228.96      231.11     26.07 o 
   3   3   9       14.08       19.55     12.04 o 
   4   3   9      105.51       57.50     33.37 o 
   5   3   9        4.11        0.40      6.07 o 
   6   3   9        4.62        0.49      5.09 o 
   7   3   9        3.24        3.77      8.18 o 
   8   3   9       14.46       24.62     16.72 o 
   9   3   9       37.34       41.97     26.62 o 
  10   3   9        0.03        0.83      7.00 o 
  11   3   9        5.47        2.74     11.73 o 
  12   3   9       47.99       70.92     25.50 o 
 -18   4   9       14.88       11.98     23.54 o 
 -17   4   9        6.57       13.11     12.63 o 
 -16   4   9       16.74       20.16     14.16 o 
 -15   4   9        5.84        5.37      9.84 o 
 -14   4   9       40.90        8.47     42.80 o 
 -13   4   9       34.18      134.80     52.25 o 
 -12   4   9        1.47       -0.23      3.55 o 
 -11   4   9        1.27        5.02      5.65 o 
 -10   4   9       35.75       35.37     11.52 o 
  -9   4   9      122.00      103.96     26.34 o 
  -8   4   9       11.67       20.43      7.94 o 
  -7   4   9      226.99      217.70     32.06 o 
  -6   4   9      225.70      313.21     46.38 o 
  -5   4   9        2.80        9.40      5.91 o 
  -4   4   9       79.96      107.23     23.26 o 
  -3   4   9       51.99       51.44     12.88 o 
  -2   4   9      111.80      166.19     27.46 o 
  -1   4   9       44.28       14.28     27.75 o 
   0   4   9      230.65      172.75     46.19 o 
   1   4   9       50.90       69.55     21.95 o 
   2   4   9       82.46      168.41     52.35 o 
   3   4   9      107.24      146.96     40.49 o 
   4   4   9        3.74        1.26      7.19 o 
   5   4   9       17.27        9.95     13.90 o 
   6   4   9       49.59       90.85     37.43 o 
   7   4   9       13.35        1.55     10.94 o 
   8   4   9        5.47        2.57      7.93 o 
   9   4   9        1.48       -2.18      9.20 o 
 -13   5   9      121.03       64.89     83.34 o 
 -12   5   9       28.54       13.55     14.12 o 
 -11   5   9      194.30      154.33     46.74 o 
 -10   5   9       20.63       28.24     19.14 o 
  -9   5   9        0.16        7.74     10.64 o 
  -8   5   9        6.89        6.00      7.72 o 
  -7   5   9        2.79       10.71      9.92 o 
  -6   5   9        0.16       -1.01      7.72 o 
  -5   5   9        6.53        6.70     12.16 o 
  -4   5   9        0.00       -0.09      7.55 o 
  -3   5   9       23.95       50.28     30.48 o 
  -2   5   9       25.58       34.07     24.99 o 
  -1   5   9        4.40        5.41      8.19 o 
   0   5   9        1.16        8.65      9.42 o 
   1   5   9        0.80        6.96      9.37 o 
   2   5   9        3.31        6.62     10.41 o 
   3   5   9        6.15        7.81     11.31 o 
   4   5   9       27.08       37.14     26.51 o 
 -23   0  10        2.56       13.20     12.93 o 
 -22   0  10        0.58       14.43     11.63 o 
 -21   0  10       70.95       47.81     23.99 o 
 -20   0  10       45.35       33.64     16.12 o 
 -19   0  10      155.48      104.25     30.54 o 
 -18   0  10      615.23      497.04     71.36 o 
 -17   0  10      353.03      607.04     94.09 o 
 -16   0  10      863.06     1108.57    219.80 o 
 -15   0  10      121.58      200.59     67.75 o 
 -14   0  10       29.38       20.09      5.45 o 
 -13   0  10      421.27      543.87    119.93 o 
 -12   0  10      682.79      583.42    112.27 o 
 -11   0  10      537.15      536.51     83.76 o 
 -10   0  10       88.63       67.48     10.74 o 
  -9   0  10       17.38       20.11     10.45 o 
  -8   0  10      108.93       73.05     22.53 o 
  -7   0  10       30.32       29.55     14.19 o 
  -6   0  10      242.43      251.35     64.47 o 
  -5   0  10      104.03       47.32     19.80 o 
  -4   0  10       29.02      115.93     40.85 o 
  -3   0  10       77.60       96.20     35.24 o 
   1   0  10      571.10      355.99     37.54 o 
   2   0  10        0.66        2.79      1.72 o 
   3   0  10      359.29      246.08     58.59 o 
   4   0  10      752.59      836.32    154.84 o 
   5   0  10      153.67      138.73     31.77 o 
   6   0  10       47.34       15.38      2.95 o 
   7   0  10      143.34       76.28     51.03 o 
   8   0  10      136.68       84.49     32.82 o 
   9   0  10       12.90       -1.00      4.35 o 
  10   0  10       42.51        8.59      8.91 o 
  11   0  10        9.77        2.24      6.07 o 
  12   0  10        0.21       -0.27      5.01 o 
 -22   1  10       22.55       27.44     11.57 o 
 -21   1  10       93.86      124.10     24.76 o 
 -20   1  10       45.69       62.24     19.61 o 
 -19   1  10       22.77       22.16     10.55 o 
 -18   1  10        7.90        8.20      6.03 o 
 -17   1  10       31.92       23.83      9.47 o 
 -16   1  10      148.83      209.84     30.71 o 
 -15   1  10      262.04      235.26     50.80 o 
 -14   1  10      293.11      204.03     40.64 o 
 -13   1  10       23.31       25.04      5.58 o 
 -12   1  10      501.40      368.82     27.76 o 
 -11   1  10      106.89      104.89      8.74 o 
 -10   1  10        5.53        6.61      1.66 o 
  -9   1  10      181.61      189.69     12.34 o 
  -8   1  10      119.83      114.92     10.93 o 
  -7   1  10      124.46      147.23     29.23 o 
  -6   1  10        0.45        5.61      6.50 o 
  -5   1  10       19.48       20.40     10.02 o 
  -4   1  10      174.36      108.35     23.45 o 
  -3   1  10      126.68      177.05     56.29 o 
  -2   1  10        4.36       -0.16      5.46 o 
  -1   1  10        2.13        0.90      0.92 o 
   0   1  10      152.12      154.02      8.56 o 
   1   1  10      271.56      218.79     47.76 o 
   2   1  10        0.50        2.30      2.16 o 
   3   1  10      230.46      195.87     21.00 o 
   4   1  10      267.12      314.43     27.24 o 
   5   1  10        6.17        1.54      5.99 o 
   6   1  10       58.98        5.40     21.12 o 
   7   1  10       22.82       32.90     14.97 o 
   8   1  10       70.17       26.98     42.06 o 
   9   1  10        0.24        2.40      2.30 o 
  10   1  10        0.12        8.25      3.34 o 
  11   1  10       32.82       22.09      5.92 o 
  12   1  10        5.40       14.78      8.96 o 
 -22   2  10        2.78        4.37      8.89 o 
 -21   2  10       33.96       18.97      8.20 o 
 -20   2  10       30.69       35.59     10.81 o 
 -19   2  10       36.89       33.06     12.18 o 
 -18   2  10        5.34       10.70      5.95 o 
 -17   2  10        0.00       -0.19      3.63 o 
 -16   2  10        0.05        2.45      3.01 o 
 -15   2  10        3.12        2.66      3.05 o 
 -14   2  10        0.21        2.92      2.69 o 
 -13   2  10        0.19       -0.15      2.14 o 
 -12   2  10        0.03       -1.03      2.26 o 
 -11   2  10       33.35       39.74      5.48 o 
 -10   2  10       16.13       21.87      4.08 o 
  -9   2  10       71.36       72.73     11.61 o 
  -8   2  10      430.61      473.02     41.48 o 
  -7   2  10        1.73        1.93      1.63 o 
  -6   2  10      136.58      180.49     32.02 o 
  -5   2  10       31.68       34.77      8.79 o 
  -4   2  10      422.97      624.05     79.84 o 
  -3   2  10        1.03        9.53      2.56 o 
  -2   2  10        1.99        7.57      2.72 o 
  -1   2  10       53.98       63.62      7.00 o 
   0   2  10      173.97      229.20     42.69 o 
   1   2  10       76.25       99.77     10.53 o 
   2   2  10       84.64      136.46     48.06 o 
   3   2  10       83.20        8.59     30.44 o 
   4   2  10        7.80        4.86     30.68 o 
   5   2  10        2.49       15.92      8.22 o 
   6   2  10       48.51       89.42     17.91 o 
   7   2  10       83.02      108.75     22.88 o 
   8   2  10        5.14        4.93      5.13 o 
   9   2  10       15.77       29.06     11.81 o 
  10   2  10        1.61        1.04      5.34 o 
  11   2  10       43.34       72.66     37.97 o 
 -19   3  10       10.63        0.01      9.58 o 
 -18   3  10        8.52       35.79     14.34 o 
 -17   3  10        1.63        4.76      5.61 o 
 -16   3  10        4.92       14.70      8.00 o 
 -15   3  10        0.49       -0.51      3.03 o 
 -14   3  10      133.49      152.09     22.41 o 
 -13   3  10       41.35       28.90      7.93 o 
 -12   3  10        5.42        3.89      4.68 o 
 -11   3  10       75.45       75.69     13.91 o 
 -10   3  10      157.58      218.59     37.25 o 
  -9   3  10        0.08        1.86      2.63 o 
  -8   3  10       36.66       39.16     16.09 o 
  -7   3  10       77.26       50.96     15.94 o 
  -6   3  10        1.06        1.94      3.24 o 
  -5   3  10       91.76       65.81     29.20 o 
  -4   3  10      485.34      467.83    183.61 o 
  -3   3  10      270.22      307.08    171.52 o 
  -2   3  10        3.74        4.56      5.45 o 
  -1   3  10      125.32       79.63     38.71 o 
   0   3  10       15.66        8.81      8.73 o 
   1   3  10      223.63      316.09    117.60 o 
   2   3  10       67.02       84.43     23.11 o 
   3   3  10        0.11       -0.86      5.73 o 
   4   3  10       10.72        9.09      7.41 o 
   5   3  10        2.52        5.74      6.34 o 
   6   3  10        1.24        6.32      9.20 o 
   7   3  10        1.99        3.66      7.97 o 
   8   3  10        0.30        5.30      8.37 o 
   9   3  10        0.10        2.18      9.12 o 
 -16   4  10       11.57      -13.57     35.63 o 
 -15   4  10        2.74        9.98     28.61 o 
 -14   4  10        8.87        1.31      9.23 o 
 -13   4  10        3.38       -0.56      2.35 o 
 -12   4  10        5.89        3.30      5.60 o 
 -11   4  10       87.51       93.16     47.92 o 
 -10   4  10      112.65      147.92     27.51 o 
  -9   4  10      133.09      168.18     31.27 o 
  -8   4  10       71.72       90.61     19.44 o 
  -7   4  10        3.49        6.17      4.41 o 
  -6   4  10        1.14        4.70      4.76 o 
  -5   4  10        6.63        4.85      4.31 o 
  -4   4  10        3.73        1.43      3.26 o 
  -3   4  10       46.93       65.52     14.15 o 
  -2   4  10       25.33       34.97     10.37 o 
  -1   4  10        3.92       -0.83      5.35 o 
   0   4  10        0.31        9.73      9.36 o 
   1   4  10       83.77       92.53     50.40 o 
   2   4  10       39.51       63.83     28.53 o 
   3   4  10       14.22       20.48     17.66 o 
   4   4  10        4.19        3.27     13.80 o 
   5   4  10      127.09       78.82     46.54 o 
  -8   5  10        3.05        2.03     12.08 o 
  -7   5  10       14.30        7.80     17.78 o 
  -6   5  10       68.31      134.72     68.45 o 
  -5   5  10       12.77       22.45     20.50 o 
  -4   5  10       34.65       33.68     25.42 o 
  -3   5  10        0.02       -7.95     13.25 o 
  -2   5  10       23.65       19.26     16.14 o 
 -21   1  11       47.16       71.96     43.50 o 
 -20   1  11       34.80       37.19     29.00 o 
 -19   1  11        9.52        1.08     13.18 o 
 -18   1  11       65.12       27.29     31.69 o 
 -17   1  11       24.10       24.88     11.45 o 
 -16   1  11        2.17        6.76      6.67 o 
 -15   1  11       11.79       17.50      7.05 o 
 -14   1  11       12.13        6.14      1.69 o 
 -13   1  11       83.51       63.12     13.57 o 
 -12   1  11       43.99       57.07     10.78 o 
 -11   1  11        0.36       -0.36      1.10 o 
 -10   1  11      305.42      205.75    127.80 o 
  -9   1  11      139.18      188.56     38.78 o 
  -8   1  11        0.11        0.38      7.84 o 
  -7   1  11      313.67      593.46    110.36 o 
  -6   1  11       11.47        3.08      5.17 o 
  -5   1  11      111.92      110.52     28.49 o 
  -4   1  11       19.08       26.82     19.33 o 
  -3   1  11      151.15      191.24     62.60 o 
   0   1  11      114.14       14.81      0.39 o 
   1   1  11       86.97       24.29     32.51 o 
 -21   2  11        6.36        2.36      5.82 o 
 -20   2  11       20.76       37.03     20.43 o 
 -19   2  11       30.63       40.38     21.13 o 
 -18   2  11       19.24       33.19     12.91 o 
 -17   2  11        3.80        7.61      8.90 o 
 -16   2  11       39.70       47.22     19.45 o 
 -15   2  11       12.73       30.67     14.17 o 
 -14   2  11       68.53       96.20     28.19 o 
 -13   2  11       24.85       46.79     11.10 o 
 -12   2  11       23.06       44.10     12.01 o 
 -11   2  11       90.50      135.06     17.17 o 
 -10   2  11        1.05        4.49      2.71 o 
  -9   2  11      207.47      268.01     25.66 o 
  -8   2  11      129.55      165.94     30.31 o 
  -7   2  11      162.67      158.74     13.25 o 
  -6   2  11      228.74      235.99     21.20 o 
  -5   2  11       77.04      157.32     22.58 o 
  -4   2  11      304.72      589.23    139.86 o 
  -3   2  11      113.24      148.36     22.99 o 
  -2   2  11      149.03      195.85     26.27 o 
  -1   2  11       94.56       41.71     11.15 o 
   0   2  11        5.04        4.99      3.90 o 
 -18   3  11        2.82       -6.70     12.40 o 
 -17   3  11        1.27        2.96      9.67 o 
 -16   3  11        0.02       -3.08      3.68 o 
 -15   3  11       32.76       37.61     17.55 o 
 -14   3  11        4.01        1.78      7.71 o 
 -13   3  11       16.11       17.22     11.52 o 
 -12   3  11       31.82       21.23     11.21 o 
 -11   3  11       43.51       54.05     18.35 o 
 -10   3  11       21.74       14.89     11.38 o 
  -9   3  11       13.93        9.04     10.29 o 
  -8   3  11       82.70      180.56     55.43 o 
  -7   3  11      113.17      118.34     39.06 o 
  -6   3  11       47.02       87.32     33.60 o 
  -5   3  11       63.71       78.51     31.18 o 
  -4   3  11       11.19       76.95     35.16 o 
  -3   3  11        0.74       -5.54      8.97 o 
  -2   3  11       97.23      127.93     42.64 o 
 -14   4  11        1.50       -0.08      0.39 o 
 -13   4  11        9.92        6.86     10.84 o 
 -12   4  11      108.67      131.99     45.30 o 
 -11   4  11      123.77       75.62     29.86 o 
 -10   4  11       44.07       56.83     26.19 o 
  -9   4  11        1.66       -1.79      7.17 o 
  -8   4  11        2.57        8.89     10.45 o 
  -7   4  11       19.26       26.12     15.51 o 
  -6   4  11        8.02       16.06     12.16 o 
  -5   4  11       18.12       62.06     29.16 o 
  -4   4  11       62.03       87.78     39.76 o 
  -3   4  11       14.62       17.93     16.37 o 
 -18   0  12       36.17       67.83     26.35 o 
 -17   0  12      219.31      187.81     61.12 o 
 -16   0  12      198.84      131.68     38.20 o 
 -15   0  12       96.41      146.02     44.36 o 
 -14   0  12       24.22       36.72     18.32 o 
 -13   0  12        4.32       17.23     14.66 o 
 -12   0  12       60.61       76.48     32.12 o 
 -11   0  12       28.42       97.76     38.28 o 
 -10   0  12       17.18       18.16     14.42 o 
  -9   0  12      577.19      963.20    258.28 o 
  -8   0  12        0.03        2.57      8.11 o 
  -7   0  12      241.47      365.17    116.24 o 
  -6   0  12        1.17       -7.95     12.55 o 
  -5   0  12      375.41      800.42    226.79 o 
  -4   0  12      125.05       33.99     19.26 o 
 -19   1  12       35.13       22.45     16.92 o 
 -18   1  12       15.91       25.26     12.93 o 
 -17   1  12       23.98       51.44     16.24 o 
 -16   1  12        0.59        3.06      4.81 o 
 -15   1  12       28.89       70.80     21.20 o 
 -14   1  12        6.11       15.88      9.11 o 
 -13   1  12      232.39      253.81     51.88 o 
 -12   1  12       32.79       35.55     13.75 o 
 -11   1  12        2.25        3.75      6.28 o 
 -10   1  12        5.47       26.59     12.10 o 
  -9   1  12       91.06       91.98     26.06 o 
  -8   1  12        0.98        7.96      8.26 o 
  -7   1  12       20.48       27.29     13.03 o 
  -6   1  12        9.56        8.45     11.07 o 
  -5   1  12      176.38      349.03    117.02 o 
  -4   1  12        0.66       -1.56      8.50 o 
  -3   1  12       56.56       31.57     19.41 o 
 -19   2  12       17.18       39.45     27.99 o 
 -18   2  12        5.96       19.33     18.71 o 
 -17   2  12      136.52      260.93     88.10 o 
 -16   2  12        1.12        1.45      6.00 o 
 -15   2  12        8.77       17.47     10.88 o 
 -14   2  12        1.37        7.16      6.59 o 
 -13   2  12        4.95       13.31      9.13 o 
 -12   2  12       24.58       24.20     10.34 o 
 -11   2  12       16.70       45.84     19.40 o 
 -10   2  12       22.83       20.43     12.20 o 
  -9   2  12       21.48       14.57     10.52 o 
  -8   2  12        9.83       13.68      9.16 o 
  -7   2  12       22.41       74.37     32.82 o 
  -6   2  12       13.60        6.94     11.69 o 
  -5   2  12      127.87      426.37    139.24 o 
  -4   2  12        1.22        9.98     13.57 o 
  -3   2  12       13.78       74.14     35.32 o 
 -17   3  12       30.45       93.09     41.55 o 
 -16   3  12        0.00        2.65     10.52 o 
 -15   3  12        7.36        8.81     17.31 o 
 -14   3  12       19.94       33.15     16.11 o 
 -13   3  12       55.54       94.45     28.08 o 
 -12   3  12        4.07        1.39      5.10 o 
 -11   3  12        6.55       18.09     16.37 o 
 -10   3  12       46.37       43.19     25.57 o 
  -9   3  12      313.04      566.54    164.50 o 
  -8   3  12       36.15       26.82     19.33 o 
  -7   3  12       18.37       28.22     17.78 o 
  -6   3  12       40.76       51.84     24.87 o 
  -5   3  12        3.02        7.64     14.11 o 
  -4   3  12        6.17        4.13     10.76 o 
  -3   3  12        4.30        4.83      9.12 o 
 -12   4  12       42.83       45.84     24.71 o 
 -11   4  12        7.09       17.00     15.67 o 
 -10   4  12       16.44       36.95     24.25 o 
  -9   4  12       10.07       16.06     17.39 o 
  -7   4  12        0.51        3.27      8.73 o 
  -6   4  12       12.10        2.49     10.29 o 
  -5   4  12       42.85       60.73     36.10 o 
  -4   4  12        1.21        2.96      8.97 o 
 -17   1  13       17.41       12.94     14.03 o 
 -16   1  13        2.16        7.80     13.02 o 
 -15   1  13        0.02       -0.80      5.16 o 
 -14   1  13       43.35       94.24     26.17 o 
 -13   1  13       64.40      120.22     34.32 o 
 -12   1  13        0.03       14.10     10.77 o 
 -11   1  13      141.12      283.85     61.18 o 
 -10   1  13        4.51       25.33     14.97 o 
  -9   1  13       48.44       93.98     29.87 o 
  -8   1  13       50.47      155.72     41.85 o 
  -7   1  13       37.39       45.79     19.22 o 
  -6   1  13       89.87      229.20     89.73 o 
  -5   1  13        9.75       34.30     24.79 o 
  -4   1  13       24.32       27.44     18.94 o 
 -17   2  13       11.02       16.92     17.15 o 
 -16   2  13       10.02       12.08     16.76 o 
 -15   2  13       60.97       60.97     35.24 o 
 -14   2  13       67.56      153.95     39.89 o 
 -13   2  13       56.40       62.52     26.15 o 
 -12   2  13       38.02       83.26     28.60 o 
 -11   2  13        1.17        2.82      6.37 o 
 -10   2  13        0.01        1.85      8.84 o 
  -9   2  13        0.05        1.98      7.72 o 
  -8   2  13        4.08       -2.49      9.67 o 
  -7   2  13       10.01       12.55     14.73 o 
  -6   2  13       54.64      100.96     50.91 o 
  -5   2  13       37.05       38.75     27.83 o 
  -4   2  13        4.63       10.60     15.44 o 
 -15   3  13        2.25       13.80     21.91 o 
 -14   3  13       53.19      120.45     61.90 o 
 -13   3  13        1.79        4.37     14.66 o 
 -12   3  13       20.89       26.43     22.37 o 
 -11   3  13        2.08        4.60     11.30 o 
 -10   3  13        1.78       -0.62      7.33 o 
  -9   3  13        0.00        1.48      9.36 o 
  -8   3  13        2.94        2.57      8.97 o 
  -7   3  13        1.58        8.97     14.11 o 
  -6   3  13        4.80       -4.52     13.41 o 
  -5   3  13        0.01        4.68     12.55 o 
  -4   3  13        1.59        7.02     13.88 o 
 -13   0  14       10.40        8.19     13.10 o 
 -12   0  14        0.64       30.17     22.61 o 
 -11   0  14       68.38      178.84     65.95 o 
 -10   0  14        3.15        8.65     12.94 o 
  -9   0  14        4.94       10.84     17.15 o 
  -8   0  14      117.85      184.07     79.21 o 
  -7   0  14       31.50       13.64     14.58 o 
  -6   0  14       68.01       23.08     19.72 o 
 -13   1  14        2.05        3.82     11.85 o 
 -12   1  14       46.86       60.31     23.99 o 
 -11   1  14        0.30        2.98      7.37 o 
 -10   1  14        0.59       -0.43      6.81 o 
  -9   1  14        7.93       10.25      9.87 o 
  -8   1  14        1.19        2.04     10.36 o 
  -7   1  14        0.08        0.55      8.89 o 
  -6   1  14        2.39       -6.86     11.15 o 
  -5   1  14        4.99       12.55     13.80 o 
 -13   2  14        0.28       -0.47     10.76 o 
 -12   2  14        0.10        3.35     12.86 o 
 -11   2  14       43.66       71.80     42.96 o 
 -10   2  14        0.01        0.16      6.98 o 
  -9   2  14        0.49        1.01      9.36 o 
  -8   2  14        2.72        4.76     14.73 o 
  -7   2  14        3.11        1.09     10.91 o 
  -6   2  14       14.61        5.46     14.34 o 
  -5   2  14       11.67        5.30     14.27 o 
  -7   3  14       28.03       72.66     47.79 o 
  -6   3  14        6.14       11.38     18.63 o 
  -5   3  14        5.37       -3.59     10.84 o 
                                                 
